# Supplementary material for: Hormonal signaling cascades required for phototaxis switch in wandering Leptinotarsa decemlineata larvae
Source: PLoS Genet. 2019 Jan 7;15(1):e1007423. doi: 10.1371/journal.pgen.1007423 (PMC6336328; doi:10.1371/journal.pgen.1007423)
Supplement: S1 Dataset — (XLSX) [file pgen.1007423.s013.xlsx]

## Sheet: Fig 1
Fig 1
2IH24	RPT	NO.in dark	NO.in light	SUM	LAI	AVG	SE	2IH48	RPT	NO.in dark	NO.in light	SUM	LAI	AVG	SE	3IH24	RPT	NO.in dark	NO.in light	SUM	LAI	AVG	SE
	1	0	9	9	-1	-0.92963	0.0407127		1	1	9	10	-0.8	-0.933333	0.03849		1	0	10	10	-1	-0.933333	0.03849
	2	1	8	9	-0.777778				2	0	9	9	-1				2	0	10	10	-1
	3	0	10	10	-1				3	0	10	10	-1				3	1	9	10	-0.8
	4	1	9	10	-0.8				4	1	9	10	-0.8				4	1	9	10	-0.8
	5	0	8	8	-1				5	0	9	9	-1				5	0	9	9	-1
	6	0	8	8	-1				6	0	8	8	-1				6	0	9	9	-1
3IH48	RPT	NO.in dark	NO.in light	SUM	LAI	AVG	SE	4IH24	RPT	NO.in dark	NO.in light	SUM	LAI	AVG	SE	4IH48	RPT	NO.in dark	NO.in light	SUM	LAI	AVG	SE
	1	0	9	9	-1	-0.933333	0.03849		1	0	10	10	-1	-0.966667	0.030429		1	0	9	9	-1	-0.958333	0.0380363
	2	1	9	10	-0.8				2	0	8	8	-1				2	0	10	10	-1
	3	0	10	10	-1				3	1	9	10	-0.8				3	1	7	8	-0.75
	4	0	9	9	-1				4	0	10	10	-1				4	0	9	9	-1
	5	0	8	8	-1				5	0	9	9	-1				5	0	10	10	-1
	6	1	9	10	-0.8				6	0	10	10	-1				6	0	9	9	-1
4IH72	RPT	NO.in dark	NO.in light	SUM	LAI	AVG	SE	4IH96	RPT	NO.in dark	NO.in light	SUM	LAI	AVG	SE	4IH102	RPT	NO.in dark	NO.in light	SUM	LAI	AVG	SE
	1	0	8	8	-1	-0.92963	0.0407127		1	0	9	9	-1	-0.966667	0.030429		1	2	8	10	-0.6	-0.481481	0.0437183
	2	0	9	9	-1				2	1	9	10	-0.8				2	2	8	10	-0.6
	3	1	9	10	-0.8				3	0	10	10	-1				3	2	7	9	-0.555556
	4	0	10	10	-1				4	0	9	9	-1				4	3	7	10	-0.4
	5	0	9	9	-1				5	0	10	10	-1				5	3	7	10	-0.4
	6	1	8	9	-0.777778				6	0	8	8	-1				6	3	6	9	-0.333333
4IH108	RPT	NO.in dark	NO.in light	SUM	LAI	AVG	SE	4IH114	RPT	NO.in dark	NO.in light	SUM	LAI	AVG	SE	4IH120	RPT	NO.in dark	NO.in light	SUM	LAI	AVG	SE
	1	6	4	10	0.2	0.0555556	0.0837643		1	5	4	9	0.111111	0.103704	0.0334019		1	5	5	10	0	0.196296	0.0481244
	2	5	5	10	0				2	5	5	10	0				2	6	4	10	0.2
	3	4	6	10	-0.2				3	6	4	10	0.2				3	6	3	9	0.333333
	4	6	3	9	0.333333				4	6	4	10	0.2				4	6	3	9	0.333333
	5	6	4	10	0.2				5	5	4	9	0.111111				5	6	4	10	0.2
	6	4	6	10	-0.2				6	5	5	10	0				6	5	4	9	0.111111
4IH126	RPT	NO.in dark	NO.in light	SUM	LAI	AVG	SE	4IH132	RPT	NO.in dark	NO.in light	SUM	LAI	AVG	SE	4IH138	RPT	NO.in dark	NO.in light	SUM	LAI	AVG	SE
	1	7	2	9	0.555556	0.551852	0.0288873		1	10	0	10	1	0.933333	0.03849		1	9	0	9	1	0.9	0.0408248
	2	7	2	9	0.555556				2	9	1	10	0.8				2	9	1	10	0.8
	3	8	2	10	0.6				3	9	0	9	1				3	10	0	10	1
	4	7	3	10	0.4				4	9	1	10	0.8				4	9	1	10	0.8
	5	8	2	10	0.6				5	10	0	10	1				5	9	1	10	0.8
	6	8	2	10	0.6				6	10	0	10	1				6	9	0	9	1
4IH144	RPT	NO.in dark	NO.in light	SUM	LAI	AVG	SE
	1	8	0	8	1	0.92963	0.0407127
	2	8	1	9	0.777778
	3	9	0	9	1
	4	9	1	10	0.8
	5	10	0	10	1
	6	9	0	9	1

## Sheet: Fig 2
Fig2A
dispose Day	CK							20E							Tukey		p-value
4I96h	RPT	NO.in dark	NO.in light	SUM	LAI	AVG	SE	RPT	NO.in dark	NO.in light	SUM	LAI	AVG	SE	CK	20E	0.998
	1	0	9	9	-1	-0.92963	0.0445985	1	0	9	9	-1	-0.933333	0.0421637
	2	1	8	9	-0.777778			2	0	10	10	-1
	3	0	10	10	-1			3	1	9	10	-0.8
	4	1	9	10	-0.8			4	1	9	10	-0.8
	5	0	8	8	-1			5	0	8	8	-1
	6	0	8	8	-1			6	0	8	8	-1
4I105h	RPT	NO.	NO.	SUM	LAI	AVG	SE	RPT	NO.	NO.	SUM	LAI	AVG	SE	CK	20E	0.998
	1	6	4	10	0.2	0	0.0590738	1	5	5	10	0	0.0037037	0.0464073
	2	5	5	10	0			2	5	4	9	0.111111
	3	4	5	9	-0.111111			3	4	4	8	0
	4	5	4	9	0.111111			4	5	4	9	0.111111
	5	4	6	10	-0.2			5	4	6	10	-0.2
	6	4	4	8	0			6	5	5	10	0
4I120h	RPT	NO.	NO.	SUM	LAI	AVG	SE	RPT	NO.	NO.	SUM	LAI	AVG	SE	CK	20E	1
	1	6	4	10	0.2	0.211111	0.0518783	1	5	4	9	0.111111	0.210185	0.0221952
	2	5	4	9	0.111111			2	6	4	10	0.2
	3	7	3	10	0.4			3	5	3	8	0.25
	4	5	4	9	0.111111			4	5	3	8	0.25
	5	6	3	9	0.333333			5	6	4	10	0.2
	6	5	4	9	0.111111			6	5	3	8	0.25
4I126h	RPT	NO.	NO.	SUM	LAI	AVG	SE	RPT	NO.	NO.	SUM	LAI	AVG	SE	CK	20E	0.885
	1	7	3	10	0.4	0.47037	0.0527176	1	7	3	10	0.4	0.5	0.0365148
	2	8	2	10	0.6			2	7	3	10	0.4
	3	6	3	9	0.333333			3	6	2	8	0.5
	4	7	2	9	0.555556			4	6	2	8	0.5
	5	6	3	9	0.333333			5	8	2	10	0.6
	6	8	2	10	0.6			6	8	2	10	0.6
4I132h	RPT	NO.	NO.	SUM	LAI	AVG	SE	RPT	NO.	NO.	SUM	LAI	AVG	SE	CK	20E	0.882
	1	9	1	10	0.8	0.896296	0.0464959	1	9	1	10	0.8	0.866667	0.0421637
	2	8	0	8	1			2	8	0	8	1
	3	8	1	9	0.777778			3	9	1	10	0.8
	4	10	0	10	1			4	9	1	10	0.8
	5	9	1	10	0.8			5	10	0	10	1
	6	9	0	9	1			6	9	1	10	0.8
4I138h	RPT	NO.	NO.	SUM	LAI	AVG	SE	RPT	NO.	NO.	SUM	LAI	AVG	SE	CK	20E	0.733
	1	8	0	8	1	0.966667	0.0333333	1	10	0	10	1	1	0
	2	9	0	9	1			2	9	0	9	1
	3	9	1	10	0.8			3	10	0	10	1
	4	9	0	9	1			4	10	0	10	1
	5	10	0	10	1			5	9	0	9	1
	6	10	0	10	1			6	9	0	9	1
Fig2B
dispose Day	CK							dsegfp							Tukey		p-value	dsSHD							Tukey		p-value
4I96h	RPT	NO.in dark	NO.in light	SUM	LAI	AVG	SE	RPT	NO.in dark	NO.in light	SUM	LAI	AVG	SE	CK	dsegfp	0.849	RPT	NO.in dark	NO.in light	SUM	LAI	AVG	SE	dsegfp	dsSHD	1
	1	0	10	10	-1	-0.9	0.0447214	1	0	9	9	-1	-0.933333	0.0421637				1	1	9	10	-0.8	-0.933333	0.0421637
	2	1	9	10	-0.8			2	1	9	10	-0.8						2	0	10	10	-1
	3	0	10	10	-1			3	1	9	10	-0.8						3	1	9	10	-0.8
	4	1	9	10	-0.8			4	0	9	9	-1				dsSHD	0.849	4	0	9	9	-1
	5	0	9	9	-1			5	0	10	10	-1						5	0	10	10	-1
	6	1	9	10	-0.8			6	0	10	10	-1						6	0	10	10	-1
4I105h	RPT	NO.	NO.	SUM	LAI	AVG	SE	RPT	NO.	NO.	SUM	LAI	AVG	SE	CK	dsegfp	0.975	RPT	NO.	NO.	SUM	LAI	AVG	SE	dsegfp	dsSHD	0.889
	1	6	3	9	0.333333	0.0222222	0.0811441	1	6	4	10	0.2	0	0.0656716				1	5	5	10	0	-0.0481481	0.0726719
	2	4	5	9	-0.111111			2	5	4	9	0.111111						2	6	4	10	0.2
	3	4	5	9	-0.111111			3	4	5	9	-0.111111						3	4	6	10	-0.2
	4	5	4	9	0.111111			4	5	4	9	0.111111				dsSHD	0.78	4	4	6	10	-0.2
	5	4	6	10	-0.2			5	4	6	10	-0.2						5	4	6	10	-0.2
	6	5	4	9	0.111111			6	4	5	9	-0.111111						6	5	4	9	0.111111
4I120h	RPT	NO.	NO.	SUM	LAI	AVG	SE	RPT	NO.	NO.	SUM	LAI	AVG	SE	CK	dsegfp	0.985	RPT	NO.	NO.	SUM	LAI	AVG	SE	dsegfp	dsSHD	0.968
	1	6	3	9	0.333333	0.182407	0.0868566	1	6	4	10	0.2	0.201852	0.0996462				1	6	4	10	0.2	0.230556	0.0561771
	2	4	6	10	-0.2			2	7	3	10	0.4						2	7	3	10	0.4
	3	5	3	8	0.25			3	4	6	10	-0.2						3	6	3	9	0.333333
	4	5	4	9	0.111111			4	6	2	8	0.5				dsSHD	0.912	4	5	3	8	0.25
	5	7	3	10	0.4			5	6	4	10	0.2						5	5	5	10	0
	6	6	4	10	0.2			6	5	4	9	0.111111						6	6	4	10	0.2
4I126h	RPT	NO.	NO.	SUM	LAI	AVG	SE	RPT	NO.	NO.	SUM	LAI	AVG	SE	CK	dsegfp	0.938	RPT	NO.	NO.	SUM	LAI	AVG	SE	dsegfp	dsSHD	0.972
	1	8	2	10	0.6	0.498148	0.0450347	1	8	2	10	0.6	0.525926	0.065588				1	7	2	9	0.555556	0.544444	0.0594903
	2	7	3	10	0.4			2	7	2	9	0.555556						2	8	2	10	0.6
	3	6	2	8	0.5			3	8	2	10	0.6						3	6	3	9	0.333333
	4	7	2	9	0.555556			4	6	4	10	0.2				dsSHD	0.837	4	6	2	8	0.5
	5	6	3	9	0.333333			5	8	2	10	0.6						5	8	1	9	0.777778
	6	8	2	10	0.6			6	8	2	10	0.6						6	6	2	8	0.5
4I132h	RPT	NO.	NO.	SUM	LAI	AVG	SE	RPT	NO.	NO.	SUM	LAI	AVG	SE	CK	dsegfp	0.768	RPT	NO.	NO.	SUM	LAI	AVG	SE	dsegfp	dsSHD	1
	1	10	0	10	1	0.966667	0.0333333	1	9	0	9	1	0.92963	0.0445985				1	10	0	10	1	0.966667	0.0333333
	2	8	0	8	1			2	8	1	9	0.777778						2	8	0	8	1
	3	9	1	10	0.8			3	9	1	10	0.8						3	9	1	10	0.8
	4	10	0	10	1			4	10	0	10	1				dsSHD	0.768	4	9	0	9	1
	5	9	0	9	1			5	10	0	10	1						5	10	0	10	1
	6	9	0	9	1			6	9	0	9	1						6	10	0	10	1
4I138h	RPT	NO.	NO.	SUM	LAI	AVG	SE	RPT	NO.	NO.	SUM	LAI	AVG	SE	CK	dsegfp	0.997	RPT	NO.	NO.	SUM	LAI	AVG	SE	dsegfp	dsSHD	1
	1	8	0	8	1	0.962963	0.037037	1	8	0	8	1	0.966667	0.0333333				1	9	0	9	1	0.966667	0.0333333
	2	10	0	10	1			2	9	0	9	1						2	9	1	10	0.8
	3	8	1	9	0.777778			3	9	1	10	0.8						3	10	0	10	1
	4	9	0	9	1			4	10	0	10	1				dsSHD	0.997	4	9	0	9	1
	5	10	0	10	1			5	9	0	9	1						5	9	0	9	1
	6	10	0	10	1			6	9	0	9	1						6	9	0	9	1
Fig2C
dispose Day	CK							dsegfp							Tukey		p-value	dsECR							Tukey		p-value
4I96h	RPT	NO.in dark	NO.in light	SUM	LAI	AVG	SE	RPT	NO.in dark	NO.in light	SUM	LAI	AVG	SE	CK	dsegfp	0.831	RPT	NO.in dark	NO.in light	SUM	LAI	AVG	SE	dsegfp	dsECR	0.831
	1	0	10	10	-1	-0.9	0.0447214	1	0	9	9	-1	-0.933333	0.0421637				1	0	9	9	-1	-0.966667	0.0333333
	2	0	9	9	-1			2	1	9	10	-0.8						2	0	10	10	-1
	3	0	10	10	-1			3	0	9	9	-1						3	0	9	9	-1
	4	1	9	10	-0.8			4	1	9	10	-0.8				dsECR	0.489	4	1	9	10	-0.8
	5	1	9	10	-0.8			5	0	10	10	-1						5	0	10	10	-1
	6	1	9	10	-0.8			6	0	10	10	-1						6	0	10	10	-1
4I105h	RPT	NO.	NO.	SUM	LAI	AVG	SE	RPT	NO.	NO.	SUM	LAI	AVG	SE	CK	dsegfp	0.954	RPT	NO.	NO.	SUM	LAI	AVG	SE	dsegfp	dsECR	0.984
	1	5	4	9	0.111111	0.0231481	0.0766642	1	6	3	9	0.333333	-0.0148148	0.0996565				1	6	4	10	0.2	-0.037037	0.0957821
	2	4	5	9	-0.111111			2	5	4	9	0.111111						2	6	4	10	0.2
	3	4	5	9	-0.111111			3	4	5	9	-0.111111						3	4	6	10	-0.2
	4	5	3	8	0.25			4	5	4	9	0.111111				dsECR	0.888	4	4	6	10	-0.2
	5	4	6	10	-0.2			5	3	6	9	-0.333333						5	3	6	9	-0.333333
	6	6	4	10	0.2			6	4	6	10	-0.2						6	5	4	9	0.111111
4I120h	RPT	NO.	NO.	SUM	LAI	AVG	SE	RPT	NO.	NO.	SUM	LAI	AVG	SE	CK	dsegfp	0.978	RPT	NO.	NO.	SUM	LAI	AVG	SE	dsegfp	dsECR	0.964
	1	7	3	10	0.4	0.22963	0.112094	1	6	3	9	0.333333	0.25463	0.0725834				1	6	4	10	0.2	0.222222	0.0763358
	2	4	6	10	-0.2			2	6	3	9	0.333333						2	7	3	10	0.4
	3	5	4	9	0.111111			3	5	5	10	0						3	7	3	10	0.4
	4	5	4	9	0.111111			4	6	2	8	0.5				dsECR	0.998	4	5	5	10	0
	5	7	2	9	0.555556			5	5	4	9	0.111111						5	5	5	10	0
	6	7	3	10	0.4			6	5	3	8	0.25						6	6	3	9	0.333333
4I126h	RPT	NO.	NO.	SUM	LAI	AVG	SE	RPT	NO.	NO.	SUM	LAI	AVG	SE	CK	dsegfp	0.901	RPT	NO.	NO.	SUM	LAI	AVG	SE	dsegfp	dsECR	0.947
	1	7	2	9	0.555556	0.507407	0.0460512	1	7	2	9	0.555556	0.540741	0.0424232				1	7	2	9	0.555556	0.516667	0.0693147
	2	7	3	10	0.4			2	8	2	10	0.6						2	6	2	8	0.5
	3	6	3	9	0.333333			3	8	2	10	0.6						3	6	3	9	0.333333
	4	7	2	9	0.555556			4	6	3	9	0.333333				dsECR	0.992	4	6	3	9	0.333333
	5	8	2	10	0.6			5	8	2	10	0.6						5	8	1	9	0.777778
	6	8	2	10	0.6			6	7	2	9	0.555556						6	8	2	10	0.6
4I132h	RPT	NO.	NO.	SUM	LAI	AVG	SE	RPT	NO.	NO.	SUM	LAI	AVG	SE	CK	dsegfp	1	RPT	NO.	NO.	SUM	LAI	AVG	SE	dsegfp	dsECR	0.823
	1	10	0	10	1	0.933333	0.0421637	1	10	0	10	1	0.933333	0.0421637				1	10	0	10	1	0.966667	0.0333333
	2	9	1	10	0.8			2	9	1	10	0.8						2	9	0	9	1
	3	9	1	10	0.8			3	9	1	10	0.8						3	9	1	10	0.8
	4	10	0	10	1			4	10	0	10	1				dsECR	0.823	4	9	0	9	1
	5	10	0	10	1			5	10	0	10	1						5	10	0	10	1
	6	10	0	10	1			6	10	0	10	1						6	10	0	10	1
4I138h	RPT	NO.	NO.	SUM	LAI	AVG	SE	RPT	NO.	NO.	SUM	LAI	AVG	SE	CK	dsegfp	0.809	RPT	NO.	NO.	SUM	LAI	AVG	SE	dsegfp	dsECR	0.997
	1	9	1	10	0.8	0.933333	0.0421637	1	10	0	10	1	0.966667	0.0333333				1	9	0	9	1	0.962963	0.037037
	2	10	0	10	1			2	10	0	10	1						2	10	0	10	1
	3	9	1	10	0.8			3	9	1	10	0.8						3	8	1	9	0.777778
	4	9	0	9	1			4	10	0	10	1				dsECR	0.845	4	9	0	9	1
	5	9	0	9	1			5	9	0	9	1						5	10	0	10	1
	6	10	0	10	1			6	9	0	9	1						6	9	0	9	1
Fig2D
dispose Day	CK							dsegfp							Tukey		p-value	dsHR3							Tukey		p-value
4I96h	RPT	NO.in dark	NO.in light	SUM	LAI	AVG	SE	RPT	NO.in dark	NO.in light	SUM	LAI	AVG	SE	CK	dsegfp	0.823	RPT	NO.in dark	NO.in light	SUM	LAI	AVG	SE	dsegfp	dsHR3	0.823
	1	0	9	9	-1	-0.933333	0.0421637	1	0	10	10	-1	-0.966667	0.0333333				1	0	9	9	-1	-0.933333	0.0421637
	2	0	10	10	-1			2	1	9	10	-0.8						2	1	9	10	-0.8
	3	0	10	10	-1			3	0	9	9	-1						3	0	9	9	-1
	4	0	9	9	-1			4	0	9	9	-1				dsHR3	1	4	1	9	10	-0.8
	5	1	9	10	-0.8			5	0	10	10	-1						5	0	10	10	-1
	6	1	9	10	-0.8			6	0	10	10	-1						6	0	10	10	-1
4I105h	RPT	NO.	NO.	SUM	LAI	AVG	SE	RPT	NO.	NO.	SUM	LAI	AVG	SE	CK	dsegfp	0.895	RPT	NO.	NO.	SUM	LAI	AVG	SE	dsegfp	dsHR3	0.857
	1	5	5	10	0	-0.0222222	0.0496904	1	6	4	10	0.2	0.0185185	0.0619084				1	5	4	9	0.111111	-0.0296296	0.0773356
	2	4	4	8	0			2	5	4	9	0.111111						2	6	4	10	0.2
	3	4	5	9	-0.111111			3	4	5	9	-0.111111						3	4	6	10	-0.2
	4	4	5	9	-0.111111			4	5	4	9	0.111111				dsHR3	0.996	4	4	6	10	-0.2
	5	4	5	9	-0.111111			5	4	6	10	-0.2						5	4	6	10	-0.2
	6	6	4	10	0.2			6	5	5	10	0						6	5	4	9	0.111111
4I120h	RPT	NO.	NO.	SUM	LAI	AVG	SE	RPT	NO.	NO.	SUM	LAI	AVG	SE	CK	dsegfp	0.87	RPT	NO.	NO.	SUM	LAI	AVG	SE	dsegfp	dsHR3	0.991
	1	6	3	9	0.333333	0.259259	0.0555309	1	7	3	10	0.4	0.203704	0.0884092				1	6	4	10	0.2	0.189815	0.0853752
	2	5	4	9	0.111111			2	6	4	10	0.2						2	5	3	8	0.25
	3	5	4	9	0.111111			3	5	5	10	0						3	7	3	10	0.4
	4	6	4	10	0.2			4	4	5	9	-0.111111				dsHR3	0.806	4	5	5	10	0
	5	7	3	10	0.4			5	7	3	10	0.4						5	4	5	9	-0.111111
	6	7	3	10	0.4			6	6	3	9	0.333333						6	7	3	10	0.4
4I126h	RPT	NO.	NO.	SUM	LAI	AVG	SE	RPT	NO.	NO.	SUM	LAI	AVG	SE	CK	dsegfp	0.961	RPT	NO.	NO.	SUM	LAI	AVG	SE	dsegfp	dsHR3	0.704
	1	8	2	10	0.6	0.514815	0.0481481	1	7	2	9	0.555556	0.533333	0.0409758				1	8	2	10	0.6	0.477778	0.0555556
	2	7	3	10	0.4			2	8	2	10	0.6						2	6	3	9	0.333333
	3	6	3	9	0.333333			3	7	2	9	0.555556						3	7	3	10	0.4
	4	7	2	9	0.555556			4	6	3	9	0.333333				dsHR3	0.853	4	6	3	9	0.333333
	5	8	2	10	0.6			5	8	2	10	0.6						5	8	2	10	0.6
	6	8	2	10	0.6			6	7	2	9	0.555556						6	8	2	10	0.6
4I132h	RPT	NO.	NO.	SUM	LAI	AVG	SE	RPT	NO.	NO.	SUM	LAI	AVG	SE	CK	dsegfp	0.503	RPT	NO.	NO.	SUM	LAI	AVG	SE	dsegfp	dsHR3	0.803
	1	10	0	10	1	0.9	0.0447214	1	10	0	10	1	0.966667	0.0333333				1	8	1	9	0.777778	0.92963	0.0445985
	2	9	1	10	0.8			2	10	0	10	1						2	9	0	9	1
	3	9	1	10	0.8			3	9	1	10	0.8						3	9	1	10	0.8
	4	9	0	9	1			4	10	0	10	1				dsHR3	0.869	4	9	0	9	1
	5	9	1	10	0.8			5	10	0	10	1						5	9	0	9	1
	6	10	0	10	1			6	10	0	10	1						6	10	0	10	1
4I138h	RPT	NO.	NO.	SUM	LAI	AVG	SE	RPT	NO.	NO.	SUM	LAI	AVG	SE	CK	dsegfp	0.733	RPT	NO.	NO.	SUM	LAI	AVG	SE	dsegfp	dsHR3	0.31
	1	10	0	10	1	0.966667	0.0333333	1	10	0	10	1	1	0				1	9	1	10	0.8	0.933333	0.0421637
	2	10	0	10	1			2	10	0	10	1						2	10	0	10	1
	3	9	1	10	0.8			3	9	0	9	1						3	9	1	10	0.8
	4	9	0	9	1			4	10	0	10	1				dsHR3	0.733	4	9	0	9	1
	5	9	0	9	1			5	10	0	10	1						5	10	0	10	1
	6	10	0	10	1			6	10	0	10	1						6	9	0	9	1
Fig2E
dispose Day	CK							dsegfp							Tukey		p-value	dsILP2							Tukey		p-value
4I96h	RPT	NO.in dark	NO.in light	SUM	LAI	AVG	SE	RPT	NO.in dark	NO.in light	SUM	LAI	AVG	SE	CK	dsegfp	0.887	RPT	NO.in dark	NO.in light	SUM	LAI	AVG	SE	dsegfp	dsILP2	1
	1	0	9	9	-1	-0.92963	0.0445985	1	0	10	10	-1	-0.9	0.0447214				1	0	10	10	-1	-0.9	0.0447214
	2	0	9	9	-1			2	1	9	10	-0.8						2	1	9	10	-0.8
	3	0	10	10	-1			3	1	9	10	-0.8						3	0	9	9	-1
	4	0	9	9	-1			4	1	9	10	-0.8				dsILP2	0.887	4	1	9	10	-0.8
	5	1	8	9	-0.777778			5	0	10	10	-1						5	1	9	10	-0.8
	6	1	9	10	-0.8			6	0	10	10	-1						6	0	10	10	-1
4I105h	RPT	NO.	NO.	SUM	LAI	AVG	SE	RPT	NO.	NO.	SUM	LAI	AVG	SE	CK	dsegfp	0.452	RPT	NO.	NO.	SUM	LAI	AVG	SE	dsegfp	dsILP2	0.999
	1	4	5	9	-0.111111	-0.0555556	0.0573058	1	5	4	9	0.111111	0.037037	0.0567042				1	5	5	10	0	0.0333333	0.043979
	2	4	4	8	0			2	6	4	10	0.2						2	6	4	10	0.2
	3	4	5	9	-0.111111			3	5	5	10	0						3	4	5	9	-0.111111
	4	4	6	10	-0.2			4	5	4	9	0.111111				dsILP2	0.479	4	5	5	10	0
	5	4	5	9	-0.111111			5	4	6	10	-0.2						5	5	5	10	0
	6	6	4	10	0.2			6	5	5	10	0						6	5	4	9	0.111111
4I120h	RPT	NO.	NO.	SUM	LAI	AVG	SE	RPT	NO.	NO.	SUM	LAI	AVG	SE	CK	dsegfp	0.85	RPT	NO.	NO.	SUM	LAI	AVG	SE	dsegfp	dsILP2	0.46
	1	6	4	10	0.2	0.207407	0.0592593	1	7	3	10	0.4	0.255556	0.06305				1	7	3	10	0.4	0.362963	0.0643209
	2	5	4	9	0.111111			2	6	4	10	0.2						2	6	3	9	0.333333
	3	5	5	10	0			3	7	3	10	0.4						3	7	3	10	0.4
	4	6	4	10	0.2			4	5	5	10	0				dsILP2	0.214	4	5	4	9	0.111111
	5	6	3	9	0.333333			5	6	4	10	0.2						5	6	3	9	0.333333
	6	7	3	10	0.4			6	6	3	9	0.333333						6	8	2	10	0.6
4I126h	RPT	NO.	NO.	SUM	LAI	AVG	SE	RPT	NO.	NO.	SUM	LAI	AVG	SE	CK	dsegfp	0.686	RPT	NO.	NO.	SUM	LAI	AVG	SE	dsegfp	dsILP2	0.769
	1	7	1	8	0.75	0.491667	0.0800174	1	7	3	10	0.4	0.562963	0.0587011				1	8	2	10	0.6	0.622222	0.0319465
	2	8	2	10	0.6			2	8	2	10	0.6						2	7	2	9	0.555556
	3	6	4	10	0.2			3	8	2	10	0.6						3	8	2	10	0.6
	4	7	3	10	0.4			4	7	3	10	0.4				dsILP2	0.304	4	8	1	9	0.777778
	5	7	3	10	0.4			5	8	1	9	0.777778						5	8	2	10	0.6
	6	8	2	10	0.6			6	8	2	10	0.6						6	8	2	10	0.6
4I132h	RPT	NO.	NO.	SUM	LAI	AVG	SE	RPT	NO.	NO.	SUM	LAI	AVG	SE	CK	dsegfp	0.831	RPT	NO.	NO.	SUM	LAI	AVG	SE	dsegfp	dsILP2	0.831
	1	9	1	10	0.8	0.9	0.0447214	1	10	0	10	1	0.933333	0.0421637				1	10	0	10	1	0.966667	0.0333333
	2	9	1	10	0.8			2	9	0	9	1						2	9	0	9	1
	3	10	0	10	1			3	9	1	10	0.8						3	9	1	10	0.8
	4	9	0	9	1			4	9	1	10	0.8				dsILP2	0.489	4	9	0	9	1
	5	9	1	10	0.8			5	10	0	10	1						5	9	0	9	1
	6	10	0	10	1			6	10	0	10	1						6	10	0	10	1
4I138h	RPT	NO.	NO.	SUM	LAI	AVG	SE	RPT	NO.	NO.	SUM	LAI	AVG	SE	CK	dsegfp	1	RPT	NO.	NO.	SUM	LAI	AVG	SE	dsegfp	dsILP2	0.44
	1	10	0	10	1	0.966667	0.0333333	1	9	0	9	1	0.966667	0.0333333				1	10	0	10	1	0.9	0.0447214
	2	10	0	10	1			2	10	0	10	1						2	9	1	10	0.8
	3	9	1	10	0.8			3	9	1	10	0.8						3	9	1	10	0.8
	4	10	0	10	1			4	10	0	10	1				dsILP2	0.44	4	9	0	9	1
	5	9	0	9	1			5	10	0	10	1						5	10	0	10	1
	6	10	0	10	1			6	10	0	10	1						6	9	1	10	0.8
Fig2F
dispose Day	CK							JH							Tukey		p-value
4I96h	RPT	NO.in dark	NO.in light	SUM	LAI	AVG	SE	RPT	NO.in dark	NO.in light	SUM	LAI	AVG	SE	CK	JH	0.822
	1	1	9	10	-0.8	-0.896296	0.0464959	1	1	9	10	-0.8	-0.933333	0.0421637
	2	1	8	9	-0.777778			2	0	10	10	-1
	3	0	10	10	-1			3	1	9	10	-0.8
	4	1	9	10	-0.8			4	0	9	9	-1
	5	0	10	10	-1			5	0	10	10	-1
	6	0	10	10	-1			6	0	10	10	-1
4I105h	RPT	NO.	NO.	SUM	LAI	AVG	SE	RPT	NO.	NO.	SUM	LAI	AVG	SE	CK	JH	0.749
	1	4	6	10	-0.2	-0.0333333	0.043979	1	6	4	10	0.2	0.0185185	0.0619084
	2	5	5	10	0			2	5	4	9	0.111111
	3	5	5	10	0			3	4	5	9	-0.111111
	4	5	4	9	0.111111			4	5	4	9	0.111111
	5	4	5	9	-0.111111			5	4	6	10	-0.2
	6	4	4	8	0			6	5	5	10	0
4I120h	RPT	NO.	NO.	SUM	LAI	AVG	SE	RPT	NO.	NO.	SUM	LAI	AVG	SE	CK	JH	0.511
	1	5	3	8	0.25	0.215741	0.0298286	1	4	5	9	-0.111111	0.148148	0.0518519
	2	6	4	10	0.2			2	6	4	10	0.2
	3	6	3	9	0.333333			3	6	4	10	0.2
	4	6	4	10	0.2			4	6	4	10	0.2
	5	5	4	9	0.111111			5	6	4	10	0.2
	6	6	4	10	0.2			6	6	4	10	0.2
4I126h	RPT	NO.	NO.	SUM	LAI	AVG	SE	RPT	NO.	NO.	SUM	LAI	AVG	SE	CK	JH	0.000307
	1	8	2	10	0.6	0.533333	0.0421637	1	5	4	9	0.111111	0.196296	0.0527176
	2	8	2	10	0.6			2	6	4	10	0.2
	3	8	2	10	0.6			3	5	5	10	0
	4	7	3	10	0.4			4	6	3	9	0.333333
	5	7	3	10	0.4			5	6	4	10	0.2
	6	8	2	10	0.6			6	6	3	9	0.333333
4I132h	RPT	NO.	NO.	SUM	LAI	AVG	SE	RPT	NO.	NO.	SUM	LAI	AVG	SE	CK	JH	0.000275
	1	9	0	9	1	0.933333	0.0421637	1	8	2	10	0.6	0.566667	0.0614636
	2	10	0	10	1			2	7	3	10	0.4
	3	9	1	10	0.8			3	8	2	10	0.6
	4	10	0	10	1			4	9	1	10	0.8
	5	9	1	10	0.8			5	8	2	10	0.6
	6	9	0	9	1			6	7	3	10	0.4
4I138h	RPT	NO.	NO.	SUM	LAI	AVG	SE	RPT	NO.	NO.	SUM	LAI	AVG	SE	CK	JH	0.009958
	1	10	0	10	1	0.933333	0.0421637	1	8	2	10	0.6	0.625	0.0928709
	2	9	0	9	1			2	7	1	8	0.75
	3	9	1	10	0.8			3	8	2	10	0.6
	4	9	1	10	0.8			4	7	3	10	0.4
	5	10	0	10	1			5	7	3	10	0.4
	6	10	0	10	1			6	9	0	9	1
Fig2G
dispose Day	CK							dsegfp							Tukey		p-value	dsAS-C							Tukey		p-value	dsJHEH1							Tukey		p-value	dsJHDK							Tukey		p-value
4I96h	RPT	NO.in dark	NO.in light	SUM	LAI	AVG	SE	RPT	NO.in dark	NO.in light	SUM	LAI	AVG	SE	CK	dsegfp	1	RPT	NO.in dark	NO.in light	SUM	LAI	AVG	SE	dsegfp	dsAS-C	0.981	RPT	NO.in dark	NO.in light	SUM	LAI	AVG	SE	dsAS-C	dsJHEH1	0.981	RPT	NO.in dark	NO.in light	SUM	LAI	AVG	SE	dsJHEH1	dsJHDK	1
	1	1	9	10	-0.8	-0.933333	0.0421637	1	0	10	10	-1	-0.933333	0.0421637				1	0	9	9	-1	-0.9	0.0447214				1	0	10	10	-1	-0.933333	0.0421637				1	0	10	10	-1	-0.933333	0.0421637
	2	1	9	10	-0.8			2	1	9	10	-0.8				dsAS-C	0.981	2	1	9	10	-0.8				dsJHEH1	1	2	0	9	9	-1						2	0	9	9	-1
	3	0	10	10	-1			3	0	9	9	-1						3	0	10	10	-1						3	1	9	10	-0.8						3	0	9	9	-1
	4	0	9	9	-1			4	1	9	10	-0.8				dsJHEH1	1	4	1	9	10	-0.8				dsJHDK	1	4	1	9	10	-0.8				dsJHDK	0.981	4	0	9	9	-1
	5	0	9	9	-1			5	0	9	9	-1						5	1	9	10	-0.8						5	0	10	10	-1						5	1	9	10	-0.8
	6	0	9	9	-1			6	0	10	10	-1				dsJHDK	1	6	0	10	10	-1						6	0	10	10	-1						6	1	9	10	-0.8
4I105h	RPT	NO.	NO.	SUM	LAI	AVG	SE	RPT	NO.	NO.	SUM	LAI	AVG	SE	CK	dsegfp	0.774	RPT	NO.	NO.	SUM	LAI	AVG	SE	dsegfp	dsAS-C	0.998	RPT	NO.	NO.	SUM	LAI	AVG	SE	dsAS-C	dsJHEH1	1	RPT	NO.	NO.	SUM	LAI	AVG	SE	dsJHEH1	dsJHDK	0.998
	1	5	5	10	0	-0.037037	0.0567042	1	5	4	9	0.111111	0.037037	0.037037				1	5	5	10	0	0.0185185	0.0341465				1	5	5	10	0	0.0148148	0.0502395				1	5	5	10	0	0.0333333	0.043979
	2	4	5	9	-0.111111			2	5	4	9	0.111111				dsAS-C	0.905	2	5	4	9	0.111111				dsJHEH1	0.997	2	6	4	10	0.2						2	6	4	10	0.2
	3	4	5	9	-0.111111			3	5	5	10	0						3	4	5	9	-0.111111						3	4	5	9	-0.111111						3	4	5	9	-0.111111
	4	4	6	10	-0.2			4	5	4	9	0.111111				dsJHEH1	0.925	4	5	5	10	0				dsJHDK	1	4	5	4	9	0.111111				dsJHDK	0.999	4	5	5	10	0
	5	5	5	10	0			5	5	5	10	0						5	5	5	10	0						5	4	5	9	-0.111111						5	5	5	10	0
	6	6	4	10	0.2			6	4	5	9	-0.111111				dsJHDK	0.804	6	5	4	9	0.111111						6	5	5	10	0						6	5	4	9	0.111111
4I120h	RPT	NO.	NO.	SUM	LAI	AVG	SE	RPT	NO.	NO.	SUM	LAI	AVG	SE	CK	dsegfp	0.984	RPT	NO.	NO.	SUM	LAI	AVG	SE	dsegfp	dsAS-C	0.939	RPT	NO.	NO.	SUM	LAI	AVG	SE	dsAS-C	dsJHEH1	1	RPT	NO.	NO.	SUM	LAI	AVG	SE	dsJHEH1	dsJHDK	0.939
	1	7	3	10	0.4	0.240741	0.0430969	1	6	4	10	0.2	0.207407	0.0592593				1	5	4	9	0.111111	0.159259	0.0460512				1	6	4	10	0.2	0.151852	0.0336609				1	5	5	10	0	0.103704	0.0365899
	2	6	4	10	0.2			2	6	4	10	0.2				dsAS-C	0.699	2	6	3	9	0.333333				dsJHEH1	1	2	6	4	10	0.2						2	6	4	10	0.2
	3	5	4	9	0.111111			3	7	3	10	0.4						3	5	4	9	0.111111						3	5	4	9	0.111111						3	5	5	10	0
	4	6	4	10	0.2			4	5	5	10	0				dsJHEH1	0.628	4	6	4	10	0.2				dsJHDK	0.902	4	5	5	10	0				dsJHDK	0.902	4	5	4	9	0.111111
	5	6	3	9	0.333333			5	5	4	9	0.111111						5	6	4	10	0.2						5	6	4	10	0.2						5	5	4	9	0.111111
	6	6	4	10	0.2			6	6	3	9	0.333333				dsJHDK	0.223	6	5	5	10	0						6	6	4	10	0.2						6	6	4	10	0.2
4I126h	RPT	NO.	NO.	SUM	LAI	AVG	SE	RPT	NO.	NO.	SUM	LAI	AVG	SE	CK	dsegfp	0.968	RPT	NO.	NO.	SUM	LAI	AVG	SE	dsegfp	dsAS-C	0.251	RPT	NO.	NO.	SUM	LAI	AVG	SE	dsAS-C	dsJHEH1	0.998	RPT	NO.	NO.	SUM	LAI	AVG	SE	dsJHEH1	dsJHDK	0.995
	1	8	2	10	0.6	0.488889	0.0506745	1	7	3	10	0.4	0.525926	0.0404366				1	6	3	9	0.333333	0.403704	0.0331683				1	7	3	10	0.4	0.422222	0.0371849				1	6	3	9	0.333333	0.4	0.0421637
	2	8	2	10	0.6			2	7	2	9	0.555556				dsAS-C	0.594	2	7	2	9	0.555556				dsJHEH1	0.405	2	7	3	10	0.4						2	7	3	10	0.4
	3	6	3	9	0.333333			3	8	2	10	0.6						3	6	3	9	0.333333						3	6	3	9	0.333333						3	8	2	10	0.6
	4	7	3	10	0.4			4	7	3	10	0.4				dsJHEH1	0.781	4	7	3	10	0.4				dsJHDK	0.226	4	7	3	10	0.4				dsJHDK	1	4	7	3	10	0.4
	5	7	3	10	0.4			5	8	2	10	0.6						5	7	3	10	0.4						5	8	2	10	0.6						5	6	3	9	0.333333
	6	8	2	10	0.6			6	8	2	10	0.6				dsJHDK	0.555	6	7	3	10	0.4						6	7	3	10	0.4						6	6	3	9	0.333333
4I132h	RPT	NO.	NO.	SUM	LAI	AVG	SE	RPT	NO.	NO.	SUM	LAI	AVG	SE	CK	dsegfp	0.992	RPT	NO.	NO.	SUM	LAI	AVG	SE	dsegfp	dsAS-C	4e-05	RPT	NO.	NO.	SUM	LAI	AVG	SE	dsAS-C	dsJHEH1	0.976	RPT	NO.	NO.	SUM	LAI	AVG	SE	dsJHEH1	dsJHDK	0.948
	1	9	0	9	1	0.9	0.0447214	1	9	0	9	1	0.866667	0.0421637				1	7	3	10	0.4	0.422222	0.0371849				1	8	2	10	0.6	0.466667	0.0421637				1	8	2	10	0.6	0.411111	0.08697
	2	9	1	10	0.8			2	9	1	10	0.8				dsAS-C	1.4e-05	2	7	3	10	0.4				dsJHEH1	0.000175	2	7	3	10	0.4						2	5	4	9	0.111111
	3	10	0	10	1			3	9	1	10	0.8						3	8	2	10	0.6						3	7	3	10	0.4						3	6	4	10	0.2
	4	9	0	9	1			4	9	1	10	0.8				dsJHEH1	5.8e-05	4	7	3	10	0.4				dsJHDK	2.8e-05	4	8	2	10	0.6				dsJHDK	1	4	7	2	9	0.555556
	5	9	1	10	0.8			5	9	1	10	0.8						5	6	3	9	0.333333						5	7	3	10	0.4						5	7	3	10	0.4
	6	9	1	10	0.8			6	10	0	10	1				dsJHDK	9e-06	6	7	3	10	0.4						6	7	3	10	0.4						6	8	2	10	0.6
4I138h	RPT	NO.	NO.	SUM	LAI	AVG	SE	RPT	NO.	NO.	SUM	LAI	AVG	SE	CK	dsegfp	0.781	RPT	NO.	NO.	SUM	LAI	AVG	SE	dsegfp	dsAS-C	0.006472	RPT	NO.	NO.	SUM	LAI	AVG	SE	dsAS-C	dsJHEH1	0.939	RPT	NO.	NO.	SUM	LAI	AVG	SE	dsJHEH1	dsJHDK	0.99
	1	9	0	9	1	0.966667	0.0333333	1	9	1	10	0.8	0.866667	0.0421637				1	8	2	10	0.6	0.533333	0.0843274				1	8	2	10	0.6	0.6	0.0730297				1	8	2	10	0.6	0.559259	0.0611055
	2	9	0	9	1			2	10	0	10	1				dsAS-C	0.000366	2	7	3	10	0.4				dsJHEH1	0.038721	2	9	1	10	0.8						2	9	1	10	0.8
	3	9	1	10	0.8			3	9	1	10	0.8						3	6	4	10	0.2						3	9	1	10	0.8						3	8	2	10	0.6
	4	10	0	10	1			4	10	0	10	1				dsJHEH1	0.002518	4	8	2	10	0.6				dsJHDK	0.013238	4	7	3	10	0.4				dsJHDK	0.998	4	7	3	10	0.4
	5	9	0	9	1			5	9	1	10	0.8						5	9	1	10	0.8						5	7	3	10	0.4						5	7	3	10	0.4
	6	10	0	10	1			6	9	1	10	0.8				dsJHDK	0.000777	6	8	2	10	0.6						6	8	2	10	0.6						6	7	2	9	0.555556
Fig2H
dispose Day	CK							dsegfp							Tukey		p-value	dsJHAMT							Tukey		p-value	dsMet							Tukey		p-value
4I96h	RPT	NO.in dark	NO.in light	SUM	LAI	AVG	SE	RPT	NO.in dark	NO.in light	SUM	LAI	AVG	SE	CK	dsegfp	0.938	RPT	NO.in dark	NO.in light	SUM	LAI	AVG	SE	dsegfp	dsJHAMT	0.938	RPT	NO.in dark	NO.in light	SUM	LAI	AVG	SE	dsJHAMT	dsMet	0.938
	1	0	9	9	-1	-0.933333	0.0421637	1	0	10	10	-1	-0.9	0.0447214				1	1	9	10	-0.8	-0.933333	0.0421637				1	0	10	10	-1	-0.966667	0.0333333
	2	1	9	10	-0.8			2	1	9	10	-0.8				dsJHAMT	1	2	1	9	10	-0.8						2	0	9	9	-1
	3	0	10	10	-1			3	1	9	10	-0.8						3	0	10	10	-1				dsMet	0.661	3	0	9	9	-1
	4	1	9	10	-0.8			4	1	9	10	-0.8				dsMet	0.938	4	0	9	9	-1						4	1	9	10	-0.8
	5	0	9	9	-1			5	0	9	9	-1						5	0	9	9	-1						5	0	10	10	-1
	6	0	9	9	-1			6	0	10	10	-1						6	0	10	10	-1						6	0	10	10	-1
4I105h	RPT	NO.	NO.	SUM	LAI	AVG	SE	RPT	NO.	NO.	SUM	LAI	AVG	SE	CK	dsegfp	0.937	RPT	NO.	NO.	SUM	LAI	AVG	SE	dsegfp	dsJHAMT	0.953	RPT	NO.	NO.	SUM	LAI	AVG	SE	dsJHAMT	dsMet	0.985
	1	5	5	10	0	-0.0037037	0.0464073	1	5	4	9	0.111111	0.0333333	0.043979				1	5	4	9	0.111111	0	0.040572				1	4	5	9	-0.111111	-0.0222222	0.0496904
	2	5	5	10	0			2	6	4	10	0.2				dsJHAMT	1	2	5	4	9	0.111111						2	6	4	10	0.2
	3	4	5	9	-0.111111			3	5	5	10	0						3	4	5	9	-0.111111				dsMet	0.821	3	4	5	9	-0.111111
	4	4	5	9	-0.111111			4	4	5	9	-0.111111				dsMet	0.991	4	5	5	10	0						4	5	5	10	0
	5	5	5	10	0			5	5	5	10	0						5	5	5	10	0						5	4	5	9	-0.111111
	6	6	4	10	0.2			6	5	5	10	0						6	4	5	9	-0.111111						6	5	5	10	0
4I120h	RPT	NO.	NO.	SUM	LAI	AVG	SE	RPT	NO.	NO.	SUM	LAI	AVG	SE	CK	dsegfp	1	RPT	NO.	NO.	SUM	LAI	AVG	SE	dsegfp	dsJHAMT	0.19	RPT	NO.	NO.	SUM	LAI	AVG	SE	dsJHAMT	dsMet	0.986
	1	6	4	10	0.2	0.192593	0.0332922	1	5	4	9	0.111111	0.2	0.0444444				1	6	3	9	0.333333	0.448148	0.0670155				1	7	3	10	0.4	0.422222	0.0636348
	2	6	3	9	0.333333			2	6	4	10	0.2				dsJHAMT	0.15	2	7	3	10	0.4						2	7	3	10	0.4
	3	5	4	9	0.111111			3	6	3	9	0.333333						3	8	2	10	0.6				dsMet	0.39	3	8	2	10	0.6
	4	6	4	10	0.2			4	5	4	9	0.111111				dsMet	0.32	4	6	4	10	0.2						4	8	2	10	0.6
	5	6	4	10	0.2			5	5	4	9	0.111111						5	8	2	10	0.6						5	6	3	9	0.333333
	6	5	4	9	0.111111			6	6	3	9	0.333333						6	7	2	9	0.555556						6	6	4	10	0.2
4I126h	RPT	NO.	NO.	SUM	LAI	AVG	SE	RPT	NO.	NO.	SUM	LAI	AVG	SE	CK	dsegfp	0.979	RPT	NO.	NO.	SUM	LAI	AVG	SE	dsegfp	dsJHAMT	0.083977	RPT	NO.	NO.	SUM	LAI	AVG	SE	dsJHAMT	dsMet	0.859071
	1	7	2	9	0.555556	0.481481	0.0704288	1	6	3	9	0.333333	0.514815	0.0481481				1	8	2	10	0.6	0.72963	0.0411428				1	8	2	10	0.6	0.796296	0.0731235
	2	8	2	10	0.6			2	7	2	9	0.555556				dsJHAMT	0.038	2	9	1	10	0.8						2	8	1	9	0.777778
	3	6	3	9	0.333333			3	8	2	10	0.6						3	9	1	10	0.8				dsMet	0.016313	3	9	1	10	0.8
	4	6	4	10	0.2			4	7	3	10	0.4				dsMet	0.006801	4	8	1	9	0.777778						4	8	2	10	0.6
	5	8	2	10	0.6			5	8	2	10	0.6						5	8	2	10	0.6						5	9	0	9	1
	6	8	2	10	0.6			6	8	2	10	0.6						6	9	1	10	0.8						6	10	0	10	1
4I132h	RPT	NO.	NO.	SUM	LAI	AVG	SE	RPT	NO.	NO.	SUM	LAI	AVG	SE	CK	dsegfp	1	RPT	NO.	NO.	SUM	LAI	AVG	SE	dsegfp	dsJHAMT	1	RPT	NO.	NO.	SUM	LAI	AVG	SE	dsJHAMT	dsMet	0.966
	1	9	0	9	1	0.92963	0.0445985	1	10	0	10	1	0.933333	0.0421637				1	10	0	10	1	0.933333	0.0421637				1	9	1	10	0.8	0.9	0.068313
	2	8	1	9	0.777778			2	10	0	10	1				dsJHAMT	1	2	9	1	10	0.8						2	8	2	10	0.6
	3	10	0	10	1			3	9	1	10	0.8						3	9	1	10	0.8				dsMet	0.966	3	10	0	10	1
	4	9	0	9	1			4	10	0	10	1				dsMet	0.975	4	9	0	9	1						4	10	0	10	1
	5	10	0	10	1			5	9	1	10	0.8						5	10	0	10	1						5	10	0	10	1
	6	9	1	10	0.8			6	10	0	10	1						6	10	0	10	1						6	9	0	9	1
4I138h	RPT	NO.	NO.	SUM	LAI	AVG	SE	RPT	NO.	NO.	SUM	LAI	AVG	SE	CK	dsegfp	0.938	RPT	NO.	NO.	SUM	LAI	AVG	SE	dsegfp	dsJHAMT	0.661	RPT	NO.	NO.	SUM	LAI	AVG	SE	dsJHAMT	dsMet	0.938
	1	9	0	9	1	0.933333	0.0421637	1	9	0	9	1	0.9	0.0447214				1	10	0	10	1	0.966667	0.0333333				1	10	0	10	1	0.933333	0.0421637
	2	9	1	10	0.8			2	10	0	10	1				dsJHAMT	0.938	2	9	0	9	1						2	9	1	10	0.8
	3	9	1	10	0.8			3	9	1	10	0.8						3	10	0	10	1				dsMet	0.938	3	9	1	10	0.8
	4	10	0	10	1			4	10	0	10	1				dsMet	1	4	9	0	9	1						4	10	0	10	1
	5	9	0	9	1			5	9	1	10	0.8						5	9	1	10	0.8						5	10	0	10	1
	6	10	0	10	1			6	9	1	10	0.8						6	10	0	10	1						6	10	0	10	1

## Sheet: Fig 3
Fig 3A
dispose Day	CK			Tukey		p-value	dsegfp			Tukey		p-value	dsPTTH			Tukey		p-value	20E			Tukey		p-value	20E+dsPTTH
D1	PTTH EXPS	AVG	SE	CK	dsegfp	0.799	PTTH EXPS	AVG	SE	dsegfp	dsPTTH	0.001028	PTTH EXPS	AVG	SE	dsPTTH	20E	0.00198	PTTH EXPS	AVG	SE	20E	20E+dsPTTH	0.000791	PTTH EXPS	AVG	SE
	1.03923	1.00104	0.0291585		dsPTTH	0.000259	0.898176	0.902885	0.10613		20E	0.986716	0.359259	0.375448	0.0502043				0.739779	0.859632	0.0668119				0.326875	0.314273	0.0229858
	1.0201		0		20E	0.531052	0.721462		0		20E+dsPTTH	0.000428	0.297723		0		20E+dsPTTH	0.954085	0.970725		0				0.34626		0
	0.943777		0		20E+dsPTTH	0.000117	1.08902		0				0.469361		0				0.868393		0				0.269685		0
D2	PTTH EXPS	AVG	SE	CK	dsegfp	0.974606	PTTH EXPS	AVG	SE	dsegfp	dsPTTH	0.009872	PTTH EXPS	AVG	SE	dsPTTH	20E	0.030444	PTTH EXPS	AVG	SE	20E	20E+dsPTTH	0.009308	PTTH EXPS	AVG	SE
	0.598422	0.581463	0.345499		dsPTTH	0.024011	0.700858	0.627933	0.0427026		20E	0.942734	0.402751	0.281354	0.0613293				0.413689	0.56921	0.0864944				0.275344	0.219544	0.0279782
	0.649813		0		20E	0.999852	0.552974		0		20E+dsPTTH	0.003185	0.235857		0		20E+dsPTTH	0.9319	0.581369		0				0.188015		0
	0.496155		0		20E+dsPTTH	0.007408	0.629968		0				0.205456		0				0.712573		0				0.195274		0
D3	PTTH EXPS	AVG	SE	CK	dsegfp	0.846233	PTTH EXPS	AVG	SE	dsegfp	dsPTTH	0.004814	PTTH EXPS	AVG	SE	dsPTTH	20E	0.023308	PTTH EXPS	AVG	SE	20E	20E+dsPTTH	0.001103	PTTH EXPS	AVG	SE
	0.421201	0.382993	0.0227526		dsPTTH	0.021792	0.530955	0.429944	0.0638199		20E	0.82633	0.205402	0.204623	0.016364				0.375505	0.380981	0.023709				0.110315	0.106036	0.00312619
	0.342484		0		20E	0.999999	0.447015		0		20E+dsPTTH	0.000295	0.232569		0		20E+dsPTTH	0.284903	0.342928		0				0.0999483		0
	0.385295		0		20E+dsPTTH	0.001042	0.311862		0				0.175899		0				0.424509		0				0.107844		0
D4	PTTH EXPS	AVG	SE	CK	dsegfp	0.611	PTTH EXPS	AVG	SE	dsegfp	dsPTTH	0.001	PTTH EXPS	AVG	SE	dsPTTH	20E	0.037	PTTH EXPS	AVG	SE	20E	20E+dsPTTH	0.032	PTTH EXPS	AVG	SE
	0.360859	0.338211	0.0239144		dsPTTH	0.01	0.509072	0.417139	0.0630608		20E	0.228	0.120268	0.104326	0.0122107				0.332165	0.293465	0.0501767				0.0903373	0.0990298	0.0122094
	0.290404		0		20E	0.917	0.296398		0		20E+dsPTTH	0.001	0.0803333		0		20E+dsPTTH	1	0.354301		0				0.0836138		0
	0.36337		0		20E+dsPTTH	0.009	0.445946		0				0.112376		0				0.193928		0				0.123138		0
D5	PTTH EXPS	AVG	SE	CK	dsegfp	0.838	PTTH EXPS	AVG	SE	dsegfp	dsPTTH	0.28	PTTH EXPS	AVG	SE	dsPTTH	20E	0.142	PTTH EXPS	AVG	SE	20E	20E+dsPTTH	0.201	PTTH EXPS	AVG	SE
	0.274394	0.216516	0.029623		dsPTTH	0.062	0.215763	0.179319	0.0384787		20E	0.988	0.102172	0.102082	0.0229995				0.157191	0.196753	0.0199283				0.11271	0.110885	0.000964642
	0.176615		0		20E	0.98	0.102397		0		20E+dsPTTH	0.381	0.0622012		0		20E+dsPTTH	0.999	0.212341		0				0.110514		0
	0.19854		0		20E+dsPTTH		0.219797		0				0.141874		0				0.220726		0				0.10943		0
D7	PTTH EXPS	AVG	SE	CK	dsegfp	1	PTTH EXPS	AVG	SE	dsegfp	dsPTTH	0	PTTH EXPS	AVG	SE	dsPTTH	20E	0	PTTH EXPS	AVG	SE	20E	20E+dsPTTH	0	PTTH EXPS	AVG	SE
	0.0601419	0.0653347	0.00264982		dsPTTH	0	0.014013	0.0137278	0.000847768		20E	1	6.7959	6.58427	0.268961				0.0334869	0.0414299	0.00519594				3.92033	3.04652	0.437179
	0.0670144		0		20E	1	0.0150327		0		20E+dsPTTH	0	6.90674		0		20E+dsPTTH	0	0.0395984		0				2.58273		0
	0.0688478		0		20E+dsPTTH	0	0.0121378		0				6.05017		0				0.0512044		0				2.63651		0
Fig 3B
dispose	CK			Tukey		p-value	dsegfp			Tukey		p-value	dsPTTH			Tukey		p-value	20E			Tukey		p-value	20E+dsPTTH
LdPHM EXPS	PHM EXPS	AVG	SE	CK	dsegfp	0.693	PHM EXPS	AVG	SE	dsegfp	dsPTTH	0	PHM EXPS	AVG	SE	dsPTTH	20E	1	PHM EXPS	AVG	SE	20E	20E+dsPTTH	0.998	PHM EXPS	AVG	SE
	1.08053	1.00423	0.0498355		dsPTTH	0	1.0612	1.08582	0.07855		20E	0	0.156371	0.154978	0.0179305				0.141863	0.163732	0.0237305				0.155574	0.146056	0.0138719
	1.02162		0		20E	0	0.963759		0		20E+dsPTTH	0	0.123248		0		20E+dsPTTH	1	0.138186		0				0.118729		0
	0.910544		0		20E+dsPTTH	0	1.2325		0				0.185314		0				0.211145		0				0.163866		0
20E titer	20E titer	AVG	SE	CK	dsegfp	0.729	20E titer	AVG	SE	dsegfp	dsPTTH	0.000433	20E titer	AVG	SE	dsPTTH	20E	1.5e-05	20E titer	AVG	SE	20E	20E+dsPTTH	0.965621	20E titer	AVG	SE
	43.959	38.5231	3.96937		dsPTTH	0.000102	38.4756	33.5568	3.57604		20E	0.065655	8.7584	7.0316	0.871018				50.6031	46.0116	2.89781				40.6665	43.4719	1.50323
	30.7946		0		20E	0.388503	26.6009		0		20E+dsPTTH	0.171337	6.3673		0		20E+dsPTTH	2.8e-05	40.6531		0				45.8108		0
	40.8158		0		20E+dsPTTH	0.731441	35.5938		0				5.9691		0				46.7787		0				43.9383		0
Fig3C
CK	RPT	NO.of pupation	Total NO.	pupation rate	AVG	SE	Tukey		p-value
	1	9	10	0.9	0.95	0.0223607	CK	dsegfp	0.672181
	2	9	9	1
	3	9	10	0.9				dsPTTH	0
	4	9	10	0.9
	5	8	8	1				20E	0.999999
	6	10	10	1				20E+dsPTTH
dsegfp	RPT	NO.of pupation	Total NO.	pupation rate	AVG	SE	Tukey		p-value
	1	8	9	0.888889	0.890741	0.0287485	dsegfp	dsPTTH	0
	2	8	9	0.888889
	3	7	9	0.777778				20E	0.697
	4	9	10	0.9
	5	8	9	0.888889				20E+dsPTTH	0.99
	6	10	10	1
dsPTTH	RPT	NO.of pupation	Total NO.	pupation rate	AVG	SE	Tukey		p-value
	1	6	9	0.666667	0.511111	0.0379517	dsPTTH	20E	0
	2	5	10	0.5
	3	4	9	0.444444
	4	5	9	0.555556				20E+dsPTTH	0
	5	4	10	0.4
	6	5	10	0.5
20E	RPT	NO.of pupation	Total NO.	pupation rate	AVG	SE	Tukey		p-value
	1	10	10	1	0.948148	0.0232479	20E	20E+dsPTTH	0.543
	2	8	9	0.888889
	3	9	10	0.9
	4	9	9	1
	5	10	10	1
	6	9	10	0.9
20E+dsPTTH	RPT	NO.of pupation	Total NO.	pupation rate	AVG	SE
	1	9	10	0.9	0.87963	0.0398987
	2	8	9	0.888889
	3	7	10	0.7
	4	9	10	0.9
	5	8	9	0.888889
	6	10	10	1
Fig3D
dispose Day	CK							dsegfp							Tukey		p-value	dsPTTH							Tukey		p-value	20E							Tukey		p-value	20E+dsPTTH							Tukey		p-value
4L72h	RPT	NO.in dark	NO.in light	SUM	LAI	AVG	SE	RPT	NO.in dark	NO.in light	SUM	LAI	AVG	SE	CK	dsegfp	0.982	RPT	NO.in dark	NO.in light	SUM	LAI	AVG	SE	dsegfp	dsPTTH	0.982	RPT	NO.in dark	NO.in light	SUM	LAI	AVG	SE	dsPTTH	20E	1	RPT	NO.in dark	NO.in light	SUM	LAI	AVG	SE	20E	20E+dsPTTH	0.987
	1	0	9	9	-1	-0.9	0.0447214	1	0	10	10	-1	-0.933333	0.0421637				1	1	9	10	-0.8	-0.9	0.0447214				1	0	9	9	-1	-0.90303	0.0434508				1	1	9	10	-0.8	-0.933333	0.0421637
	2	1	9	10	-0.8			2	0	9	9	-1				dsPTTH	1	2	1	9	10	-0.8				20E	0.987	2	1	10	11	-0.818182						2	0	9	9	-1
	3	0	10	10	-1			3	0	9	9	-1						3	0	10	10	-1						3	1	9	10	-0.8						3	0	9	9	-1
	4	0	9	9	-1			4	1	9	10	-0.8				20E	1	4	0	10	10	-1				20E+dsPTTH	1	4	1	9	10	-0.8				20E+dsPTTH	0.982	4	0	10	10	-1
	5	1	9	10	-0.8			5	1	9	10	-0.8						5	1	9	10	-0.8						5	0	10	10	-1						5	0	10	10	-1
	6	1	9	10	-0.8			6	0	10	10	-1				20E+dsPTTH	0.982	6	0	10	10	-1						6	0	9	9	-1						6	1	9	10	-0.8
4L105h	RPT	NO.	NO.	SUM	LAI	AVG	SE	RPT	NO.	NO.	SUM	LAI	AVG	SE	CK	dsegfp	0.999	RPT	NO.	NO.	SUM	LAI	AVG	SE	dsegfp	dsPTTH	0.999	RPT	NO.	NO.	SUM	LAI	AVG	SE	dsPTTH	20E	1	RPT	NO.	NO.	SUM	LAI	AVG	SE	20E	20E+dsPTTH	0.993
	1	4	5	9	-0.111111	-0.0037037	0.0694284	1	5	4	9	0.111111	0.0185185	0.0341465				1	5	5	10	0	0.0185185	0.0445985				1	5	5	10	0	0.0185185	0.0548598				1	5	5	10	0	-0.0185185	0.0913397
	2	4	5	9	-0.111111			2	5	5	10	0				dsPTTH	0.999	2	5	4	9	0.111111				20E	1	2	6	4	10	0.2						2	3	7	10	-0.4
	3	5	5	10	0			3	5	5	10	0						3	4	5	9	-0.111111						3	4	6	10	-0.2						3	4	5	9	-0.111111
	4	4	6	10	-0.2			4	5	4	9	0.111111				20E	0.999	4	5	4	9	0.111111				20E+dsPTTH	0.993	4	5	4	9	0.111111				20E+dsPTTH	0.993	4	6	4	10	0.2
	5	6	4	10	0.2			5	5	5	10	0						5	4	5	9	-0.111111						5	5	5	10	0						5	5	5	10	0
	6	6	4	10	0.2			6	4	5	9	-0.111111				20E+dsPTTH	1	6	5	4	9	0.111111						6	5	5	10	0						6	6	4	10	0.2
4L120h	RPT	NO.	NO.	SUM	LAI	AVG	SE	RPT	NO.	NO.	SUM	LAI	AVG	SE	CK	dsegfp	0.997	RPT	NO.	NO.	SUM	LAI	AVG	SE	dsegfp	dsPTTH	0.582	RPT	NO.	NO.	SUM	LAI	AVG	SE	dsPTTH	20E	0.445	RPT	NO.	NO.	SUM	LAI	AVG	SE	20E	20E+dsPTTH	0.184
	1	7	3	10	0.4	0.240741	0.0430969	1	6	4	10	0.2	0.218519	0.0390912				1	6	4	10	0.2	0.122222	0.0302255				1	6	4	10	0.2	0.233333	0.0614636				1	6	4	10	0.2	0.0851852	0.0494968
	2	6	3	9	0.333333			2	5	4	9	0.111111				dsPTTH	0.381	2	5	5	10	0				20E	0.999	2	7	3	10	0.4						2	5	5	10	0
	3	5	4	9	0.111111			3	7	3	10	0.4						3	5	4	9	0.111111						3	6	4	10	0.2						3	5	4	9	0.111111
	4	6	4	10	0.2			4	6	4	10	0.2				20E	1	4	5	4	9	0.111111				20E+dsPTTH	0.271	4	5	5	10	0				20E+dsPTTH	0.978	4	4	5	9	-0.111111
	5	6	4	10	0.2			5	6	4	10	0.2						5	6	4	10	0.2						5	7	3	10	0.4						5	5	4	9	0.111111
	6	6	4	10	0.2			6	6	4	10	0.2				20E+dsPTTH	0.149	6	5	4	9	0.111111						6	6	4	10	0.2						6	6	4	10	0.2
4L126h	RPT	NO.	NO.	SUM	LAI	AVG	SE	RPT	NO.	NO.	SUM	LAI	AVG	SE	CK	dsegfp	0.984	RPT	NO.	NO.	SUM	LAI	AVG	SE	dsegfp	dsPTTH	0.000146	RPT	NO.	NO.	SUM	LAI	AVG	SE	dsPTTH	20E	0.000117	RPT	NO.	NO.	SUM	LAI	AVG	SE	20E	20E+dsPTTH	0.000285
	1	7	3	10	0.4	0.511111	0.0676471	1	7	3	10	0.4	0.555556	0.0582318				1	4	6	10	-0.2	0.103704	0.0632889				1	8	2	10	0.6	0.562963	0.0587011				1	5	4	9	0.111111	0.133333	0.0509983
	2	8	1	9	0.777778			2	8	2	10	0.6				dsPTTH	0.001	2	5	4	9	0.111111				20E	0.999986	2	7	3	10	0.4						2	6	4	10	0.2
	3	6	3	9	0.333333			3	8	2	10	0.6						3	6	4	10	0.2						3	8	1	9	0.777778						3	4	5	9	-0.111111
	4	7	3	10	0.4			4	7	2	9	0.555556				20E	0.972	4	6	4	10	0.2				20E+dsPTTH	0.000355	4	7	3	10	0.4				20E+dsPTTH	0.996599	4	6	4	10	0.2
	5	7	2	9	0.555556			5	8	1	9	0.777778						5	5	4	9	0.111111						5	8	2	10	0.6						5	6	4	10	0.2
	6	8	2	10	0.6			6	7	3	10	0.4				20E+dsPTTH	0.001	6	6	4	10	0.2						6	8	2	10	0.6						6	6	4	10	0.2
4L132h	RPT	NO.	NO.	SUM	LAI	AVG	SE	RPT	NO.	NO.	SUM	LAI	AVG	SE	CK	dsegfp	0.999998	RPT	NO.	NO.	SUM	LAI	AVG	SE	dsegfp	dsPTTH	0	RPT	NO.	NO.	SUM	LAI	AVG	SE	dsPTTH	20E	0	RPT	NO.	NO.	SUM	LAI	AVG	SE	20E	20E+dsPTTH	0
	1	9	1	10	0.8	0.9	0.0447214	1	10	0	10	1	0.896296	0.0464959				1	6	3	9	0.333333	0.192593	0.0614413				1	9	1	10	0.8	0.9	0.0447214				1	5	4	9	0.111111	0.237037	0.0540284
	2	10	0	10	1			2	9	1	10	0.8				dsPTTH	0	2	7	3	10	0.4				20E	0.999998	2	10	0	10	1						2	5	4	9	0.111111
	3	9	1	10	0.8			3	8	1	9	0.777778						3	5	4	9	0.111111						3	9	0	9	1						3	6	4	10	0.2
	4	9	0	9	1			4	9	1	10	0.8				20E	1	4	6	4	10	0.2				20E+dsPTTH	0	4	9	1	10	0.8				20E+dsPTTH	0.970513	4	7	3	10	0.4
	5	9	0	9	1			5	9	0	9	1						5	5	4	9	0.111111						5	9	1	10	0.8						5	7	3	10	0.4
	6	9	1	10	0.8			6	10	0	10	1				20E+dsPTTH	0	6	5	5	10	0						6	10	0	10	1						6	6	4	10	0.2
4L144h	RPT	NO.	NO.	SUM	LAI	AVG	SE	RPT	NO.	NO.	SUM	LAI	AVG	SE	CK	dsegfp	0.990102	RPT	NO.	NO.	SUM	LAI	AVG	SE	dsegfp	dsPTTH	0	RPT	NO.	NO.	SUM	LAI	AVG	SE	dsPTTH	20E	0	RPT	NO.	NO.	SUM	LAI	AVG	SE	20E	20E+dsPTTH	0
	1	10	0	10	1	0.966667	0.0333333	1	10	0	10	1	0.933333	0.0421637				1	6	3	9	0.333333	0.240741	0.0672607				1	10	0	10	1	0.966667	0.0333333				1	5	5	10	0	0.240741	0.0672607
	2	10	0	10	1			2	10	0	10	1				dsPTTH	0	2	7	3	10	0.4				20E	0.99	2	10	0	10	1						2	6	4	10	0.2
	3	9	1	10	0.8			3	9	1	10	0.8						3	6	4	10	0.2						3	9	0	9	1						3	7	3	10	0.4
	4	10	0	10	1			4	10	0	10	1				20E	1	4	5	4	9	0.111111				20E+dsPTTH	0	4	9	1	10	0.8				20E+dsPTTH	1	4	6	3	9	0.333333
	5	10	0	10	1			5	9	0	9	1						5	5	5	10	0						5	10	0	10	1						5	7	3	10	0.4
	6	10	0	10	1			6	9	1	10	0.8				20E+dsPTTH	0	6	7	3	10	0.4						6	10	0	10	1						6	5	4	9	0.111111
Fig3E
dispose Day	CK/dsegfp/dsPTTH/20E/20E+dsPTTH
4.5D	RPT	NO.of larvae that had buried in soil per day	Total NO.	RLB	AVG	SE
	1	0	10	0	0	0
	2	0	10	0
	3	0	10	0
	4	0	10	0
	5	0	10	0
	6	0	10	0
5D	CK						dsegfp						dsPTTH						20E						20E+dsPTTH
	RPT	NO.of larvae that had buried in soil per day	Total NO.	RLB	AVG	SE	RPT	NO.of larvae that had buried in soil per day	Total NO.	RLB	AVG	SE	RPT	NO.of larvae that had buried in soil per day	Total NO.	RLB	AVG	SE	RPT	NO.of larvae that had buried in soil per day	Total NO.	RLB	AVG	SE	RPT	NO.of larvae that had buried in soil per day	Total NO.	RLB	AVG	SE
	1	0	10	0	0.05	0.0223607	1	0	10	0	0.0666667	0.0210819	1	0	10	0	0	0	1	1	10	0.1	0.05	0.0223607	1	0	10	0	0	0
	2	1	10	0.1			2	1	10	0.1			2	0	10	0			2	1	10	0.1			2	0	10	0
	3	0	10	0			3	1	10	0.1			3	0	10	0			3	0	10	0			3	0	10	0
	4	1	10	0.1			4	1	10	0.1			4	0	10	0			4	0	10	0			4	0	10	0
	5	0	10	0			5	1	10	0.1			5	0	10	0			5	1	10	0.1			5	0	10	0
	6	1	10	0.1			6	0	10	0			6	0	10	0			6	0	10	0			6	0	10	0
5.5D	CK						dsegfp						dsPTTH						20E						20E+dsPTTH						Tukey		p-value	Tukey		p-value	Tukey		p-value	Tukey		p-value
	RPT	NO.of larvae that had buried in soil per day	Total NO.	RLB	AVG	SE	RPT	NO.of larvae that had buried in soil per day	Total NO.	RLB	AVG	SE	RPT	NO.of larvae that had buried in soil per day	Total NO.	RLB	AVG	SE	RPT	NO.of larvae that had buried in soil per day	Total NO.	RLB	AVG	SE	RPT	NO.of larvae that had buried in soil per day	Total NO.	RLB	AVG	SE	CK	dsegfp	0.848	dsegfp	dsPTTH	0	dsPTTH	20E	0	20E	20E+dsPTTH	0
	1	5	10	0.5	0.483333	0.0307318	1	5	10	0.5	0.45	0.0223607	1	1	10	0.1	0.05	0.0223607	1	4	10	0.4	0.416667	0.0166667	1	0	10	0	0.05	0.0223607
	2	6	10	0.6			2	5	10	0.5			2	0	10	0			2	4	10	0.4			2	0	10	0				dsPTTH	0		20E	0.848
	3	5	10	0.5			3	4	10	0.4			3	1	10	0.1			3	4	10	0.4			3	1	10	0.1
	4	4	10	0.4			4	5	10	0.5			4	1	10	0.1			4	5	10	0.5			4	1	10	0.1				20E	0.286		20E+dsPTTH	0		20E+dsPTTH	1
	5	5	10	0.5			5	4	10	0.4			5	0	10	0			5	4	10	0.4			5	1	10	0.1
	6	4	10	0.4			6	4	10	0.4			6	0	10	0			6	4	10	0.4			6	0	10	0				20E+dsPTTH	0
6D	CK						dsegfp						dsPTTH						20E						20E+dsPTTH						Tukey		p-value	Tukey		p-value	Tukey		p-value	Tukey		p-value
	RPT	NO.of larvae that had buried in soil per day	Total NO.	RLB	AVG	SE	RPT	NO.of larvae that had buried in soil per day	Total NO.	RLB	AVG	SE	RPT	NO.of larvae that had buried in soil per day	Total NO.	RLB	AVG	SE	RPT	NO.of larvae that had buried in soil per day	Total NO.	RLB	AVG	SE	RPT	NO.of larvae that had buried in soil per day	Total NO.	RLB	AVG	SE	CK	dsegfp	0.995	dsegfp	dsPTTH	0	dsPTTH	20E	0	20E	20E+dsPTTH	0
	1	4	10	0.4	0.416667	0.0307318	1	5	10	0.5	0.433333	0.0210819	1	1	10	0.1	0.133333	0.0421637	1	4	10	0.4	0.466667	0.0333333	1	2	10	0.2	0.15	0.0223607
	2	3	10	0.3			2	4	10	0.4			2	1	10	0.1			2	4	10	0.4			2	1	10	0.1				dsPTTH	0		20E	0.939
	3	5	10	0.5			3	4	10	0.4			3	3	10	0.3			3	6	10	0.6			3	1	10	0.1
	4	4	10	0.4			4	4	10	0.4			4	2	10	0.2			4	4	10	0.4			4	2	10	0.2				20E	0.782		20E+dsPTTH	0		20E+dsPTTH	0.995
	5	5	10	0.5			5	4	10	0.4			5	0	10	0			5	5	10	0.5			5	1	10	0.1
	6	4	10	0.4			6	5	10	0.5			6	1	10	0.1			6	5	10	0.5			6	2	10	0.2				20E+dsPTTH	0
6.5D	CK						dsegfp						dsPTTH						20E						20E+dsPTTH						Tukey		p-value	Tukey		p-value	Tukey		p-value	Tukey		p-value
	RPT	NO.of larvae that had buried in soil per day	Total NO.	RLB	AVG	SE	RPT	NO.of larvae that had buried in soil per day	Total NO.	RLB	AVG	SE	RPT	NO.of larvae that had buried in soil per day	Total NO.	RLB	AVG	SE	RPT	NO.of larvae that had buried in soil per day	Total NO.	RLB	AVG	SE	RPT	NO.of larvae that had buried in soil per day	Total NO.	RLB	AVG	SE	CK	dsegfp	1	dsegfp	dsPTTH	0.228	dsPTTH	20E	0.436	20E	20E+dsPTTH	0.228
	1	1	10	0.1	0.05	0.0223607	1	0	10	0	0.05	0.0223607	1	2	10	0.2	0.133333	0.0333333	1	1	10	0.1	0.0666667	0.0210819	1	1	10	0.1	0.15	0.0341565
	2	0	10	0			2	0	10	0			2	1	10	0.1			2	1	10	0.1			2	1	10	0.1				dsPTTH	0.228		20E	0.992
	3	0	10	0			3	1	10	0.1			3	2	10	0.2			3	0	10	0			3	1	10	0.1
	4	1	10	0.1			4	0	10	0			4	2	10	0.2			4	1	10	0.1			4	1	10	0.1				20E	0.992		20E+dsPTTH	0.103		20E+dsPTTH	0.992
	5	0	10	0			5	1	10	0.1			5	1	10	0.1			5	0	10	0			5	2	10	0.2
	6	1	10	0.1			6	1	10	0.1			6	0	10	0			6	1	10	0.1			6	3	10	0.3				20E+dsPTTH	0.103
7D	CK						dsegfp						dsPTTH						20E						20E+dsPTTH						Tukey		p-value	Tukey		p-value	Tukey		p-value	Tukey		p-value
	RPT	NO.of larvae that had buried in soil per day	Total NO.	RLB	AVG	SE	RPT	NO.of larvae that had buried in soil per day	Total NO.	RLB	AVG	SE	RPT	NO.of larvae that had buried in soil per day	Total NO.	RLB	AVG	SE	RPT	NO.of larvae that had buried in soil per day	Total NO.	RLB	AVG	SE	RPT	NO.of larvae that had buried in soil per day	Total NO.	RLB	AVG	SE	CK	dsegfp	1	dsegfp	dsPTTH	0	dsPTTH	20E	0	20E	20E+dsPTTH	0
	1	0	10	0	0	0	1	0	10	0	0	0	1	1	10	0.1	0.116667	0.0307318	1	0	10	0	0	0	1	1	10	0.1	0.133333	0.0210819
	2	0	10	0			2	0	10	0			2	1	10	0.1			2	0	10	0			2	1	10	0.1				dsPTTH	0		20E	1
	3	0	10	0			3	0	10	0			3	2	10	0.2			3	0	10	0			3	2	10	0.2
	4	0	10	0			4	0	10	0			4	2	10	0.2			4	0	10	0			4	1	10	0.1				20E	1		20E+dsPTTH	0		20E+dsPTTH	0.953
	5	0	10	0			5	0	10	0			5	1	10	0.1			5	0	10	0			5	1	10	0.1
	6	0	10	0			6	0	10	0			6	0	10	0			6	0	10	0			6	2	10	0.2				20E+dsPTTH	0
7.5D	CK						dsegfp						dsPTTH						20E						20E+dsPTTH
													RPT	NO.of larvae that had buried in soil per day	Total NO.	RLB	AVG	SE							RPT	NO.of larvae that had buried in soil per day	Total NO.	RLB	AVG	SE
													1	2	10	0.2	0.133333	0.0210819							1	2	10	0.2	0.133333	0.0333333
													2	1	10	0.1									2	1	10	0.1
													3	1	10	0.1									3	2	10	0.2
													4	2	10	0.2									4	1	10	0.1
													5	1	10	0.1									5	2	10	0.2
													6	1	10	0.1									6	0	10	0
8D	CK						dsegfp						dsPTTH						20E						20E+dsPTTH
													RPT	NO.of larvae that had buried in soil per day	Total NO.	RLB	AVG	SE							RPT	NO.of larvae that had buried in soil per day	Total NO.	RLB	AVG	SE
													1	2	10	0.2	0.216667	0.0307318							1	2	10	0.2	0.2	0.0258199
													2	3	10	0.3									2	3	10	0.3
													3	2	10	0.2									3	2	10	0.2
													4	1	10	0.1									4	1	10	0.1
													5	3	10	0.3									5	2	10	0.2
													6	2	10	0.2									6	2	10	0.2
8.5D	CK						dsegfp						dsPTTH						20E						20E+dsPTTH
													RPT	NO.of larvae that had buried in soil per day	Total NO.	RLB	AVG	SE							RPT	NO.of larvae that had buried in soil per day	Total NO.	RLB	AVG	SE
													1	1	10	0.1	0.0166667	0.0166667							1	0	10	0	0.0166667	0.0166667
													2	0	10	0									2	1	10	0.1
													3	0	10	0									3	0	10	0
													4	0	10	0									4	0	10	0
													5	0	10	0									5	0	10	0
													6	0	10	0									6	0	10	0
9.0D	CK						dsegfp						dsPTTH						20E						20E+dsPTTH
													RPT	NO.of larvae that had buried in soil per day	Total NO.	RLB	AVG	SE							RPT	NO.of larvae that had buried in soil per day	Total NO.	RLB	AVG	SE
													1	0	10	0	0	0							1	0	10	0	0	0
													2	0	10	0									2	0	10	0
													3	0	10	0									3	0	10	0
													4	0	10	0									4	0	10	0
													5	0	10	0									5	0	10	0
													6	0	10	0									6	0	10	0
Fig3 F
dispose Day	CK/dsegfp/dsPTTH/20E/20E+dsPTTH
4.5D	RPT	accumulated NO.of larvae that had buried in soil	Total NO.	ARLB	AVG	SE
	1	0	10	0	0	0
	2	0	10	0
	3	0	10	0
	4	0	10	0
	5	0	10	0
	6	0	10	0
5D	CK						dsegfp						dsPTTH						20E						20E+dsPTTH
	RPT	accumulated NO.of larvae that had buried in soil	Total NO.	ARLB	AVG	SE	RPT	accumulated NO.of larvae that had buried in soil	Total NO.	ARLB	AVG	SE	RPT	NO.of larvae that had buried in soil per day	Total NO.	ARLB	AVG	SE	RPT	accumulated NO.of larvae that had buried in soil	Total NO.	ARLB	AVG	SE	RPT	accumulated NO.of larvae that had buried in soil	Total NO.	ARLB	AVG	SE
	1	0	10	0	0.05	0.0223607	1	0	10	0	0.0666667	0.0210819	1	0	10	0	0	0	1	1	10	0.1	0.05	0.0223607	1	0	10	0	0	0
	2	1	10	0.1			2	1	10	0.1			2	0	10	0			2	1	10	0.1			2	0	10	0
	3	0	10	0			3	1	10	0.1			3	0	10	0			3	0	10	0			3	0	10	0
	4	1	10	0.1			4	1	10	0.1			4	0	10	0			4	0	10	0			4	0	10	0
	5	0	10	0			5	1	10	0.1			5	0	10	0			5	1	10	0.1			5	0	10	0
	6	1	10	0.1			6	0	10	0			6	0	10	0			6	0	10	0			6	0	10	0
5.5D	CK						dsegfp						dsPTTH						20E						20E+dsPTTH						Tukey		p-value	Tukey		p-value	Tukey		p-value	Tukey		p-value
	RPT	accumulated NO.of larvae that had buried in soil	Total NO.	ARLB	AVG	SE	RPT	accumulated NO.of larvae that had buried in soil	Total NO.	ARLB	AVG	SE	RPT	NO.of larvae that had buried in soil per day	Total NO.	ARLB	AVG	SE	RPT	accumulated NO.of larvae that had buried in soil	Total NO.	ARLB	AVG	SE	RPT	accumulated NO.of larvae that had buried in soil	Total NO.	ARLB	AVG	SE	CK	dsegfp	0.991	dsegfp	dsPTTH	0	dsPTTH	20E	0	20E	20E+dsPTTH	0
	1	5	10	0.5	0.533333	0.0333333	1	5	10	0.5	0.516667	0.0307318	1	1	10	0.1	0.05	0.0223607	1	5	10	0.5	0.466667	0.0210819	1	0	10	0	0.05	0.0223607
	2	7	10	0.7			2	6	10	0.6			2	0	10	0			2	5	10	0.5			2	0	10	0				dsPTTH	0		20E	0.672
	3	5	10	0.5			3	5	10	0.5			3	1	10	0.1			3	4	10	0.4			3	1	10	0.1
	4	5	10	0.5			4	6	10	0.6			4	1	10	0.1			4	5	10	0.5			4	1	10	0.1				20E	0.406		20E+dsPTTH	0		20E+dsPTTH	1
	5	5	10	0.5			5	5	10	0.5			5	0	10	0			5	5	10	0.5			5	1	10	0.1
	6	5	10	0.5			6	4	10	0.4			6	0	10	0			6	4	10	0.4			6	0	10	0				20E+dsPTTH	0
6D	CK						dsegfp						dsPTTH						20E						20E+dsPTTH						Tukey		p-value	Tukey		p-value	Tukey		p-value	Tukey		p-value
	RPT	accumulated NO.of larvae that had buried in soil	Total NO.	ARLB	AVG	SE	RPT	accumulated NO.of larvae that had buried in soil	Total NO.	ARLB	AVG	SE	RPT	NO.of larvae that had buried in soil per day	Total NO.	ARLB	AVG	SE	RPT	accumulated NO.of larvae that had buried in soil	Total NO.	ARLB	AVG	SE	RPT	accumulated NO.of larvae that had buried in soil	Total NO.	ARLB	AVG	SE	CK	dsegfp	1	dsegfp	dsPTTH	0	dsPTTH	20E	0	20E	20E+dsPTTH	0
	1	9	10	0.9	0.95	0.0223607	1	10	10	1	0.95	0.0223607	1	2	10	0.2	0.183333	0.0600925	1	9	10	0.9	0.933333	0.0210819	1	2	10	0.2	0.2	0.0258199
	2	10	10	1			2	10	10	1			2	1	10	0.1			2	9	10	0.9			2	1	10	0.1				dsPTTH	0		20E	0.997
	3	10	10	1			3	9	10	0.9			3	4	10	0.4			3	10	10	1			3	2	10	0.2
	4	9	10	0.9			4	10	10	1			4	3	10	0.3			4	9	10	0.9			4	3	10	0.3				20E	0.997		20E+dsPTTH	0		20E+dsPTTH	0.997
	5	10	10	1			5	9	10	0.9			5	0	10	0			5	10	10	1			5	2	10	0.2
	6	9	10	0.9			6	9	10	0.9			6	1	10	0.1			6	9	10	0.9			6	2	10	0.2				20E+dsPTTH	0
6.5D	CK						dsegfp						dsPTTH						20E						20E+dsPTTH						Tukey		p-value	Tukey		p-value	Tukey		p-value	Tukey		p-value
	RPT	accumulated NO.of larvae that had buried in soil	Total NO.	ARLB	AVG	SE	RPT	accumulated NO.of larvae that had buried in soil	Total NO.	ARLB	AVG	SE	RPT	NO.of larvae that had buried in soil per day	Total NO.	ARLB	AVG	SE	RPT	accumulated NO.of larvae that had buried in soil	Total NO.	ARLB	AVG	SE	RPT	accumulated NO.of larvae that had buried in soil	Total NO.	ARLB	AVG	SE	CK	dsegfp	1	dsegfp	dsPTTH	0	dsPTTH	20E	0	20E	20E+dsPTTH	0
	1	10	10	1	1	0	1	10	10	1	1	0	1	4	10	0.4	0.316667	0.0872417	1	10	10	1	1	0	1	3	10	0.3	0.35	0.0428174
	2	10	10	1			2	10	10	1			2	2	10	0.2			2	10	10	1			2	2	10	0.2				dsPTTH	0		20E	1
	3	10	10	1			3	10	10	1			3	6	10	0.6			3	10	10	1			3	3	10	0.3
	4	10	10	1			4	10	10	1			4	5	10	0.5			4	10	10	1			4	4	10	0.4				20E	1		20E+dsPTTH	0		20E+dsPTTH	0.982
	5	10	10	1			5	10	10	1			5	1	10	0.1			5	10	10	1			5	4	10	0.4
	6	10	10	1			6	10	10	1			6	1	10	0.1			6	10	10	1			6	5	10	0.5				20E+dsPTTH	0
Fig3H
CK						dsegfp						dsPTTH						20E						20E+dsPTTH						Tukey		p-value	Tukey		p-value	Tukey		p-value	Tukey		p-value
RPT	NO.of papue at the soil surface	Total NO.	RPS	AVG	SE	RPT	NO.of papue at the soil surface	Total NO.	RPS	AVG	SE	RPT	NO.of papue at the soil surface	Total NO.	RPS	AVG	SE	RPT	NO.of papue at the soil surface	Total NO.	RPS	AVG	SE	RPT	NO.of papue at the soil surface	Total NO.	RPS	AVG	SE	CK	dsegfp	1	dsegfp	dsPTTH	0	dsPTTH	20E	0	20E	20E+dsPTTH	0
1	0	10	0	0	0	1	0	10	0	0	0	1	1	10	0.1	0.205556	0.0398299	1	0	10	0	0	0	1	2	9	0.222222	0.190741	0.0293155
2	0	10	0			2	0	10	0			2	2	10	0.2			2	0	10	0			2	3	10	0.3				dsPTTH	0		20E	1
3	0	10	0			3	0	10	0			3	2	10	0.2			3	0	10	0			3	1	9	0.111111
4	0	10	0			4	0	10	0			4	3	10	0.3			4	0	10	0			4	2	10	0.2				20E	1		20E+dsPTTH	0		20E+dsPTTH	0.989
5	0	10	0			5	0	10	0			5	1	10	0.1			5	0	10	0			5	2	10	0.2
6	0	10	0			6	0	10	0			6	3	9	0.333333			6	0	10	0			6	1	9	0.111111				20E+dsPTTH	0
Fig3I
CK				dsegfp				dsPTTH				20E				20E+dsPTTH				Tukey		p-value	Tukey		p-value	Tukey		p-value	Tukey		p-value
RPT	DS(cm)	AVG	SE	RPT	DS(cm)	AVG	SE	RPT	DS(cm)	AVG	SE	RPT	DS(cm)	AVG	SE	RPT	DS(cm)	AVG	SE	CK	dsegfp	0.205	dsegfp	dsPTTH	0	dsPTTH	20E	0	20E	20E+dsPTTH	0
1	8.1875	9.6	0.523868	1	10.2875	10.7521	0.418335	1	2.4	2.4375	0.143033	1	9.775	10.5688	0.308132	1	2.2125	3.09583	0.328723
2	8.45			2	11.125			2	3.025			2	11.5125			2	2.45				dsPTTH	0		20E	0.996
3	10.1375			3	11.1125			3	2.6			3	10.2625			3	4.3625
4	11.6625			4	9.6875			4	2.1375			4	11.475			4	3.65				20E	0.36		20E+dsPTTH	0		20E+dsPTTH	0.712
5	9.15			5	12.4375			5	2.05			5	10.45			5	3.1625
6	10.0125			6	9.8625			6	2.4125			6	9.9375			6	2.7375				20E+dsPTTH
Fig3J
CK						dsegfp						dsPTTH						20E						20E+dsPTTH						Tukey		p-value	Tukey		p-value	Tukey		p-value	Tukey		p-value
RPT	NO.of papue that had constructed pupation chambers	Total NO.	RPC	AVG	SE	RPT	NO.of papue that had constructed pupation chambers	Total NO.	RPC	AVG	SE	RPT	NO.of papue that had constructed pupation chambers	Total NO.	RPC	AVG	SE	RPT	NO.of papue that had constructed pupation chambers	Total NO.	RPC	AVG	SE	RPT	NO.of papue that had constructed pupation chambers	Total NO.	RPC	AVG	SE	CK	dsegfp	0.997	dsegfp	dsPTTH	0	dsPTTH	20E	0	20E	20E+dsPTTH	0
1	9	10	0.9	0.966667	0.0210819	1	10	10	1	0.983333	0.0166667	1	1	5	0.2	0.202778	0.0527778	1	9	10	0.9	0.933333	0.0210819	1	1	3	0.333333	0.213889	0.0509932
2	10	10	1			2	10	10	1			2	2	5	0.4			2	10	10	1			2	1	4	0.25				dsPTTH	0		20E	0.863
3	10	10	1			3	9	10	0.9			3	1	5	0.2			3	9	10	0.9			3	1	5	0.2
4	10	10	1			4	10	10	1			4	1	4	0.25			4	10	10	1			4	2	6	0.333333				20E	0.965		20E+dsPTTH	0		20E+dsPTTH	0.999
5	10	10	1			5	10	10	1			5	1	6	0.166667			5	9	10	0.9			5	1	6	0.166667
6	9	10	0.9			6	10	10	1			6	0	5	0			6	9	10	0.9			6	0	4	0				20E+dsPTTH	0

## Sheet: Fig 4
Fig4 A
dispose Day	dsegfp							dsegfp+JH							Tukey		p-value	dsPTTH							Tukey		p-value	dsPTTH+JH							Tukey		p-value	dsPTTH+JH+20E							Tukey		p-value
4I96h	RPT	NO.in dark	NO.in light	SUM	LAI	AVG	SE	RPT	NO.in dark	NO.in light	SUM	LAI	AVG	SE	dsegfp	dsegfp+JH	0.98	RPT	NO.in dark	NO.in light	SUM	LAI	AVG	SE	dsegfp+JH	dsPTTH	0.98	RPT	NO.in dark	NO.in light	SUM	LAI	AVG	SE	dsPTTH	dsPTTH+JH	1	RPT	NO.in dark	NO.in light	SUM	LAI	AVG	SE	dsPTTH+JH	dsPTTH+JH+20E	0.97
	1	0	9	9	-1	-0.966667	0.0333333	1	0	10	10	-1	-0.933333	0.0421637				1	0	8	8	-1	-0.9	0.0447214				1	1	8	9	-0.777778	-0.896296	0.0464959				1	0	9	9	-1	-0.933333	0.0421637
	2	0	9	9	-1			2	0	9	9	-1				dsPTTH	0.794	2	1	9	10	-0.8				dsPTTH+JH	0.97	2	0	9	9	-1						2	0	10	10	-1
	3	0	10	10	-1			3	0	9	9	-1						3	0	9	9	-1						3	1	9	10	-0.8						3	0	9	9	-1
	4	0	9	9	-1			4	1	9	10	-0.8				dsPTTH+JH	0.76	4	1	9	10	-0.8				dsPTTH+JH+20E	1	4	0	9	9	-1				dsPTTH+JH+20E	0.98	4	0	9	9	-1
	5	1	9	10	-0.8			5	1	9	10	-0.8						5	1	9	10	-0.8						5	1	9	10	-0.8						5	1	9	10	-0.8
	6	0	9	9	-1			6	0	10	10	-1				dsPTTH+JH+20E	0.98	6	0	10	10	-1						6	0	10	10	-1						6	1	9	10	-0.8
4I105h	RPT	NO.	NO.	SUM	LAI	AVG	SE	RPT	NO.	NO.	SUM	LAI	AVG	SE	dsegfp	dsegfp+JH	0.998	RPT	NO.	NO.	SUM	LAI	AVG	SE	dsegfp+JH	dsPTTH	0.976	RPT	NO.	NO.	SUM	LAI	AVG	SE	dsPTTH	dsPTTH+JH	0.923	RPT	NO.	NO.	SUM	LAI	AVG	SE	dsPTTH+JH	dsPTTH+JH+20E	0.94
	1	5	5	10	0	0.0148148	0.0412427	1	5	5	10	0	0.0333333	0.043979				1	5	5	10	0	-0.0037037	0.0464073				1	6	4	10	0.2	0.0481481	0.0586309				1	5	5	10	0	0	0.0286888
	2	4	4	8	0			2	5	4	9	0.111111				dsPTTH	0.998	2	6	4	10	0.2				dsPTTH+JH	0.999	2	6	4	10	0.2						2	5	4	9	0.111111
	3	5	5	10	0			3	5	5	10	0						3	4	5	9	-0.111111						3	4	5	9	-0.111111						3	4	5	9	-0.111111
	4	4	5	9	-0.111111			4	6	4	10	0.2				dsPTTH+JH	0.984	4	5	5	10	0				dsPTTH+JH+20E	0.984	4	5	4	9	0.111111				dsPTTH+JH+20E	1	4	5	5	10	0
	5	5	5	10	0			5	5	5	10	0						5	5	5	10	0						5	4	5	9	-0.111111						5	5	5	10	0
	6	6	4	10	0.2			6	4	5	9	-0.111111				dsPTTH+JH+20E	0.999	6	4	5	9	-0.111111						6	5	5	10	0						6	5	5	10	0
4I120h	RPT	NO.	NO.	SUM	LAI	AVG	SE	RPT	NO.	NO.	SUM	LAI	AVG	SE	dsegfp	dsegfp+JH	0.579	RPT	NO.	NO.	SUM	LAI	AVG	SE	dsegfp+JH	dsPTTH	0.999	RPT	NO.	NO.	SUM	LAI	AVG	SE	dsPTTH	dsPTTH+JH	1	RPT	NO.	NO.	SUM	LAI	AVG	SE	dsPTTH+JH	dsPTTH+JH+20E	0.606
	1	6	3	9	0.333333	0.211111	0.0499382	1	4	6	10	-0.2	0.0851852	0.0834279				1	6	4	10	0.2	0.108333	0.0567963				1	5	4	9	0.111111	0.122222	0.0302255				1	6	4	10	0.2	0	0.0656716
	2	6	4	10	0.2			2	5	4	9	0.111111				dsPTTH	0.743	2	5	3	8	0.25				dsPTTH+JH	0.992	2	5	4	9	0.111111						2	4	5	9	-0.111111
	3	4	4	8	0			3	7	3	10	0.4						3	4	5	9	-0.111111						3	5	4	9	0.111111						3	5	4	9	0.111111
	4	6	4	10	0.2			4	5	5	10	0				dsPTTH+JH	0.83	4	5	4	9	0.111111				dsPTTH+JH+20E	0.85	4	5	5	10	0				dsPTTH+JH+20E	0.705	4	4	5	9	-0.111111
	5	6	3	9	0.333333			5	5	5	10	0						5	6	4	10	0.2						5	6	4	10	0.2						5	5	4	9	0.111111
	6	6	4	10	0.2			6	6	4	10	0.2				dsPTTH+JH+20E	0.124	6	5	5	10	0						6	6	4	10	0.2						6	4	6	10	-0.2
4I126h	RPT	NO.	NO.	SUM	LAI	AVG	SE	RPT	NO.	NO.	SUM	LAI	AVG	SE	dsegfp	dsegfp+JH	0.468	RPT	NO.	NO.	SUM	LAI	AVG	SE	dsegfp+JH	dsPTTH	0.292	RPT	NO.	NO.	SUM	LAI	AVG	SE	dsPTTH	dsPTTH+JH	1	RPT	NO.	NO.	SUM	LAI	AVG	SE	dsPTTH+JH	dsPTTH+JH+20E	0.797
	1	9	1	10	0.8	0.566667	0.0614636	1	7	3	10	0.4	0.4	0.0516398				1	6	4	10	0.2	0.2	0.0784626				1	6	3	9	0.333333	0.2	0.0725775				1	4	5	9	-0.111111	0.0888889	0.0833457
	2	8	2	10	0.6			2	7	3	10	0.4				dsPTTH	0.009	2	7	3	10	0.4				dsPTTH+JH	0.291	2	6	4	10	0.2						2	5	4	9	0.111111
	3	8	2	10	0.6			3	6	4	10	0.2						3	7	3	10	0.4						3	6	3	9	0.333333						3	4	6	10	-0.2
	4	7	3	10	0.4			4	7	3	10	0.4				dsPTTH+JH	0.009	4	4	5	9	-0.111111				dsPTTH+JH+20E	0.033	4	4	5	9	-0.111111				dsPTTH+JH+20E	0.797	4	6	4	10	0.2
	5	7	3	10	0.4			5	7	3	10	0.4						5	6	4	10	0.2						5	5	4	9	0.111111						5	6	4	10	0.2
	6	8	2	10	0.6			6	8	2	10	0.6				dsPTTH+JH+20E	0.001	6	5	4	9	0.111111						6	6	3	9	0.333333						6	6	3	9	0.333333
4I132h	RPT	NO.	NO.	SUM	LAI	AVG	SE	RPT	NO.	NO.	SUM	LAI	AVG	SE	dsegfp	dsegfp+JH	0	RPT	NO.	NO.	SUM	LAI	AVG	SE	dsegfp+JH	dsPTTH	0.007	RPT	NO.	NO.	SUM	LAI	AVG	SE	dsPTTH	dsPTTH+JH	1	RPT	NO.	NO.	SUM	LAI	AVG	SE	dsPTTH+JH	dsPTTH+JH+20E	0.985
	1	9	0	9	1	0.933333	0.0421637	1	8	2	10	0.6	0.581481	0.0494968				1	7	3	10	0.4	0.338889	0.0490024				1	6	4	10	0.2	0.333333	0.0421637				1	6	4	10	0.2	0.3	0.0447214
	2	9	1	10	0.8			2	8	1	9	0.777778				dsPTTH	0	2	6	3	9	0.333333				dsPTTH+JH	0.006	2	7	3	10	0.4						2	7	3	10	0.4
	3	10	0	10	1			3	7	3	10	0.4						3	6	2	8	0.5						3	7	3	10	0.4						3	6	4	10	0.2
	4	9	0	9	1			4	7	2	9	0.555556				dsPTTH+JH	0	4	7	3	10	0.4				dsPTTH+JH+20E	0.002	4	6	4	10	0.2				dsPTTH+JH+20E	0.973	4	7	3	10	0.4
	5	9	0	9	1			5	7	2	9	0.555556						5	6	4	10	0.2						5	7	3	10	0.4						5	7	3	10	0.4
	6	9	1	10	0.8			6	8	2	10	0.6				dsPTTH+JH+20E	0	6	6	4	10	0.2						6	7	3	10	0.4						6	6	4	10	0.2
4I138h	RPT	NO.	NO.	SUM	LAI	AVG	SE	RPT	NO.	NO.	SUM	LAI	AVG	SE	dsegfp	dsegfp+JH	0.005	RPT	NO.	NO.	SUM	LAI	AVG	SE	dsegfp+JH	dsPTTH	0.028	RPT	NO.	NO.	SUM	LAI	AVG	SE	dsPTTH	dsPTTH+JH	1	RPT	NO.	NO.	SUM	LAI	AVG	SE	dsPTTH+JH	dsPTTH+JH+20E	0.846
	1	10	0	10	1	0.966667	0.0333333	1	7	2	9	0.555556	0.618519	0.0637425				1	8	2	10	0.6	0.333333	0.0988826				1	7	3	10	0.4	0.346296	0.0532419				1	7	3	10	0.4	0.437037	0.0464959
	2	10	0	10	1			2	9	1	10	0.8				dsPTTH	0	2	6	4	10	0.2				dsPTTH+JH	0.039	2	6	3	9	0.333333						2	7	2	9	0.555556
	3	9	1	10	0.8			3	7	3	10	0.4						3	6	4	10	0.2						3	6	3	9	0.333333						3	8	2	10	0.6
	4	10	0	10	1			4	7	2	9	0.555556				dsPTTH+JH	0	4	8	2	10	0.6				dsPTTH+JH+20E	0.281	4	5	4	9	0.111111				dsPTTH+JH+20E	0.773	4	6	3	9	0.333333
	5	9	0	9	1			5	9	1	10	0.8						5	6	6	12	0						5	7	3	10	0.4						5	6	3	9	0.333333
	6	10	0	10	1			6	8	2	10	0.6				dsPTTH+JH+20E	0	6	7	3	10	0.4						6	6	2	8	0.5						6	7	3	10	0.4
Fig4 B
dispose Day	dsegfp							dsegfp+dsAS-C							Tukey		p-value	dsPTTH							Tukey		p-value	dsPTTH+dsAS-C							Tukey		p-value	dsPTTH+dsAS-C+20E							Tukey		p-value
4I96h	RPT	NO.in dark	NO.in light	SUM	LAI	AVG	SE	RPT	NO.in dark	NO.in light	SUM	LAI	AVG	SE	dsegfp	dsegfp+dsAS-C	1	RPT	NO.in dark	NO.in light	SUM	LAI	AVG	SE	dsegfp+dsAS-C	dsPTTH	0.989	RPT	NO.in dark	NO.in light	SUM	LAI	AVG	SE	dsPTTH	dsPTTH+dsAS-C	1	RPT	NO.in dark	NO.in light	SUM	LAI	AVG	SE	dsPTTH+dsAS-C	dsPTTH+dsAS-C+20E	0.815
	1	1	9	10	-0.8	-0.9	0.0447214	1	0	10	10	-1	-0.9	0.0447214				1	1	8	9	-0.777778	-0.92963	0.0445985				1	1	9	10	-0.8	-0.933333	0.0421637				1	1	9	10	-0.8	-0.866667	0.0421637
	2	0	9	9	-1			2	1	9	10	-0.8				dsPTTH	0.989	2	1	9	10	-0.8				dsPTTH+dsAS-C	0.982	2	0	9	9	-1						2	0	10	10	-1
	3	1	9	10	-0.8			3	0	9	9	-1						3	0	9	9	-1						3	0	9	9	-1						3	0	9	9	-1
	4	0	9	9	-1			4	1	9	10	-0.8				dsPTTH+dsAS-C	0.982	4	0	9	9	-1				dsPTTH+dsAS-C+20E	0.982	4	0	9	9	-1				dsPTTH+dsAS-C+20E	0.844	4	1	9	10	-0.8
	5	1	9	10	-0.8			5	1	9	10	-0.8						5	0	9	9	-1						5	1	9	10	-0.8						5	1	9	10	-0.8
	6	0	9	9	-1			6	0	10	10	-1				dsPTTH+dsAS-C+20E	0.982	6	0	10	10	-1						6	0	10	10	-1						6	1	9	10	-0.8
4I105h	RPT	NO.	NO.	SUM	LAI	AVG	SE	RPT	NO.	NO.	SUM	LAI	AVG	SE	dsegfp	dsegfp+dsAS-C	0.998	RPT	NO.	NO.	SUM	LAI	AVG	SE	dsegfp+dsAS-C	dsPTTH	1	RPT	NO.	NO.	SUM	LAI	AVG	SE	dsPTTH	dsPTTH+dsAS-C	0.997	RPT	NO.	NO.	SUM	LAI	AVG	SE	dsPTTH+dsAS-C	dsPTTH+dsAS-C+20E	0.966
	1	5	4	9	0.111111	0.0555556	0.0248452	1	5	5	10	0	0.0333333	0.043979				1	5	5	10	0	0.0333333	0.043979				1	5	4	9	0.111111	0.0518519	0.0450575				1	5	5	10	0	0.0148148	0.0412427
	2	5	4	9	0.111111			2	6	4	10	0.2				dsPTTH	0.995	2	6	4	10	0.2				dsPTTH+dsAS-C	0.997	2	6	4	10	0.2						2	6	4	10	0.2
	3	5	5	10	0			3	5	5	10	0						3	5	5	10	0						3	5	5	10	0						3	4	5	9	-0.111111
	4	5	5	10	0			4	5	4	9	0.111111				dsPTTH+dsAS-C	1	4	5	4	9	0.111111				dsPTTH+dsAS-C+20E	0.997	4	5	4	9	0.111111				dsPTTH+dsAS-C+20E	0.997	4	5	5	10	0
	5	5	5	10	0			5	5	5	10	0						5	5	5	10	0						5	4	5	9	-0.111111						5	5	5	10	0
	6	5	4	9	0.111111			6	4	5	9	-0.111111				dsPTTH+dsAS-C+20E	0.952	6	4	5	9	-0.111111						6	5	5	10	0						6	5	5	10	0
4I120h	RPT	NO.	NO.	SUM	LAI	AVG	SE	RPT	NO.	NO.	SUM	LAI	AVG	SE	dsegfp	dsegfp+dsAS-C	0.384	RPT	NO.	NO.	SUM	LAI	AVG	SE	dsegfp+dsAS-C	dsPTTH	0.785	RPT	NO.	NO.	SUM	LAI	AVG	SE	dsPTTH	dsPTTH+dsAS-C	0.964	RPT	NO.	NO.	SUM	LAI	AVG	SE	dsPTTH+dsAS-C	dsPTTH+dsAS-C+20E	1
	1	6	3	9	0.333333	0.211111	0.0499382	1	4	6	10	-0.2	0.0851852	0.0834279				1	6	4	10	0.2	0.163889	0.0247519				1	5	5	10	0	0.118519	0.0400274				1	5	4	9	0.111111	0.119192	0.016659
	2	6	4	10	0.2			2	5	4	9	0.111111				dsPTTH	0.958	2	5	3	8	0.25				dsPTTH+dsAS-C	0.988	2	5	4	9	0.111111						2	6	5	11	0.0909091
	3	5	5	10	0			3	7	3	10	0.4						3	5	4	9	0.111111						3	6	4	10	0.2						3	6	4	10	0.2
	4	6	4	10	0.2			4	5	5	10	0				dsPTTH+dsAS-C	0.67	4	5	4	9	0.111111				dsPTTH+dsAS-C+20E	0.987	4	5	5	10	0				dsPTTH+dsAS-C+20E	0.966	4	6	5	11	0.0909091
	5	6	3	9	0.333333			5	5	5	10	0						5	6	4	10	0.2						5	6	4	10	0.2						5	5	4	9	0.111111
	6	6	4	10	0.2			6	6	4	10	0.2				dsPTTH+dsAS-C+20E	0.676	6	5	4	9	0.111111						6	6	4	10	0.2						6	5	4	9	0.111111
4I126h	RPT	NO.	NO.	SUM	LAI	AVG	SE	RPT	NO.	NO.	SUM	LAI	AVG	SE	dsegfp	dsegfp+dsAS-C	0.004	RPT	NO.	NO.	SUM	LAI	AVG	SE	dsegfp+dsAS-C	dsPTTH	0.017	RPT	NO.	NO.	SUM	LAI	AVG	SE	dsPTTH	dsPTTH+dsAS-C	1	RPT	NO.	NO.	SUM	LAI	AVG	SE	dsPTTH+dsAS-C	dsPTTH+dsAS-C+20E	1
	1	8	1	9	0.777778	0.62963	0.0595364	1	7	3	10	0.4	0.344444	0.0318174				1	4	5	9	-0.111111	0.103704	0.0464959				1	5	5	10	0	0.0925926	0.053029				1	5	5	10	0	0.0935185	0.0538711
	2	8	2	10	0.6			2	7	3	10	0.4				dsPTTH	0	2	5	4	9	0.111111				dsPTTH+dsAS-C	0.012	2	5	4	9	0.111111						2	6	4	10	0.2
	3	8	2	10	0.6			3	6	4	10	0.2						3	6	4	10	0.2						3	6	3	9	0.333333						3	5	4	9	0.111111
	4	7	3	10	0.4			4	6	3	9	0.333333				dsPTTH+dsAS-C	0	4	5	4	9	0.111111				dsPTTH+dsAS-C+20E	0.012	4	5	5	10	0				dsPTTH+dsAS-C+20E	1	4	5	4	9	0.111111
	5	9	1	10	0.8			5	6	3	9	0.333333						5	5	4	9	0.111111						5	5	4	9	0.111111						5	4	5	9	-0.111111
	6	8	2	10	0.6			6	7	3	10	0.4				dsPTTH+dsAS-C+20E	0	6	6	4	10	0.2						6	5	5	10	0						6	5	3	8	0.25
4I132h	RPT	NO.	NO.	SUM	LAI	AVG	SE	RPT	NO.	NO.	SUM	LAI	AVG	SE	dsegfp	dsegfp+dsAS-C	0	RPT	NO.	NO.	SUM	LAI	AVG	SE	dsegfp+dsAS-C	dsPTTH	0.003	RPT	NO.	NO.	SUM	LAI	AVG	SE	dsPTTH	dsPTTH+dsAS-C	0.996	RPT	NO.	NO.	SUM	LAI	AVG	SE	dsPTTH+dsAS-C	dsPTTH+dsAS-C+20E	0.955
	1	9	0	9	1	0.9	0.0447214	1	8	1	9	0.777778	0.52963	0.0637425				1	6	3	9	0.333333	0.249074	0.04232				1	6	3	9	0.333333	0.274074	0.0492467				1	6	3	9	0.333333	0.322222	0.0400617
	2	9	1	10	0.8			2	8	2	10	0.6				dsPTTH	0	2	5	3	8	0.25				dsPTTH+dsAS-C	0.008	2	7	3	10	0.4						2	7	3	10	0.4
	3	10	0	10	1			3	7	3	10	0.4						3	6	4	10	0.2						3	7	3	10	0.4						3	6	4	10	0.2
	4	9	0	9	1			4	7	3	10	0.4				dsPTTH+dsAS-C	0	4	7	3	10	0.4				dsPTTH+dsAS-C+20E	0.043	4	6	4	10	0.2				dsPTTH+dsAS-C+20E	0.824	4	7	3	10	0.4
	5	9	1	10	0.8			5	7	3	10	0.4						5	5	4	9	0.111111						5	6	4	10	0.2						5	7	3	10	0.4
	6	9	1	10	0.8			6	8	2	10	0.6				dsPTTH+dsAS-C+20E	0	6	6	4	10	0.2						6	5	4	9	0.111111						6	6	4	10	0.2
4I138h	RPT	NO.	NO.	SUM	LAI	AVG	SE	RPT	NO.	NO.	SUM	LAI	AVG	SE	dsegfp	dsegfp+dsAS-C	0	RPT	NO.	NO.	SUM	LAI	AVG	SE	dsegfp+dsAS-C	dsPTTH	0.002	RPT	NO.	NO.	SUM	LAI	AVG	SE	dsPTTH	dsPTTH+dsAS-C	0.996	RPT	NO.	NO.	SUM	LAI	AVG	SE	dsPTTH+dsAS-C	dsPTTH+dsAS-C+20E	0.999
	1	10	0	10	1	0.966667	0.0333333	1	9	1	10	0.8	0.6	0.0516398				1	6	3	9	0.333333	0.355556	0.0140546				1	6	3	9	0.333333	0.335185	0.0521486				1	6	3	9	0.333333	0.347222	0.0334489
	2	9	0	9	1			2	8	2	10	0.6				dsPTTH	0	2	6	3	9	0.333333				dsPTTH+dsAS-C	0.001	2	6	3	9	0.333333						2	6	3	9	0.333333
	3	9	1	10	0.8			3	7	3	10	0.4						3	7	3	10	0.4						3	6	3	9	0.333333						3	6	2	8	0.5
	4	9	0	9	1			4	8	2	10	0.6				dsPTTH+dsAS-C	0	4	6	3	9	0.333333				dsPTTH+dsAS-C+20E	0.001	4	5	4	9	0.111111				dsPTTH+dsAS-C+20E	1	4	6	3	9	0.333333
	5	9	0	9	1			5	8	2	10	0.6						5	7	3	10	0.4						5	7	3	10	0.4						5	6	3	9	0.333333
	6	10	0	10	1			6	8	2	10	0.6				dsPTTH+dsAS-C+20E	0	6	6	3	9	0.333333						6	6	2	8	0.5						6	5	3	8	0.25
Fig4 C
dispose Day	dsegfp							dsegfp+dsJHAMT							Tukey		p-value	dsPTTH							Tukey		p-value	dsPTTH+dsJHAMT							Tukey		p-value	dsPTTH+dsJHAMT+20E							Tukey		p-value
4I96h	RPT	NO.in dark	NO.in light	SUM	LAI	AVG	SE	RPT	NO.in dark	NO.in light	SUM	LAI	AVG	SE	dsegfp	dsegfp+dsJHAMT	0.981	RPT	NO.in dark	NO.in light	SUM	LAI	AVG	SE	dsegfp+dsJHAMT	dsPTTH	1	RPT	NO.in dark	NO.in light	SUM	LAI	AVG	SE	dsPTTH	dsPTTH+dsJHAMT	1	RPT	NO.in dark	NO.in light	SUM	LAI	AVG	SE	dsPTTH+dsJHAMT	dsPTTH+dsJHAMT+20E	0.981
	1	1	9	10	-0.8	-0.9	0.0447214	1	0	10	10	-1	-0.933333	0.0421637				1	1	9	10	-0.8	-0.933333	0.0421637				1	1	9	10	-0.8	-0.933333	0.0421637				1	0	9	9	-1	-0.9	0.0447214
	2	0	9	9	-1			2	1	9	10	-0.8				dsPTTH	0.981	2	0	9	9	-1				dsPTTH+dsJHAMT	1	2	0	9	9	-1						2	0	10	10	-1
	3	0	10	10	-1			3	0	9	9	-1						3	0	9	9	-1						3	1	9	10	-0.8						3	1	9	10	-0.8
	4	1	9	10	-0.8			4	1	9	10	-0.8				dsPTTH+dsJHAMT	0.981	4	1	9	10	-0.8				dsPTTH+dsJHAMT+20E	0.981	4	0	9	9	-1				dsPTTH+dsJHAMT+20E	0.981	4	0	9	9	-1
	5	1	9	10	-0.8			5	0	9	9	-1						5	0	9	9	-1						5	0	9	9	-1						5	1	9	10	-0.8
	6	0	9	9	-1			6	0	10	10	-1				dsPTTH+dsJHAMT+20E	1	6	0	10	10	-1						6	0	10	10	-1						6	1	9	10	-0.8
4I105h	RPT	NO.	NO.	SUM	LAI	AVG	SE	RPT	NO.	NO.	SUM	LAI	AVG	SE	dsegfp	dsegfp+dsJHAMT	0.964	RPT	NO.	NO.	SUM	LAI	AVG	SE	dsegfp+dsJHAMT	dsPTTH	1	RPT	NO.	NO.	SUM	LAI	AVG	SE	dsPTTH	dsPTTH+dsJHAMT	0.999	RPT	NO.	NO.	SUM	LAI	AVG	SE	dsPTTH+dsJHAMT	dsPTTH+dsJHAMT+20E	0.999
	1	5	5	10	0	-0.0333333	0.0852496	1	5	5	10	0	0.0185185	0.0341465				1	6	4	10	0.2	0.0296296	0.0575685				1	5	4	9	0.111111	0.0518519	0.0450575				1	5	5	10	0	0.0333333	0.043979
	2	3	7	10	-0.4			2	5	4	9	0.111111				dsPTTH	0.93	2	6	4	10	0.2				dsPTTH+dsJHAMT	0.993	2	6	4	10	0.2						2	6	4	10	0.2
	3	5	5	10	0			3	5	5	10	0						3	4	5	9	-0.111111						3	5	5	10	0						3	4	5	9	-0.111111
	4	4	5	9	-0.111111			4	5	4	9	0.111111				dsPTTH+dsJHAMT	0.818	4	5	5	10	0				dsPTTH+dsJHAMT+20E	1	4	5	4	9	0.111111				dsPTTH+dsJHAMT+20E	1	4	5	5	10	0
	5	5	4	9	0.111111			5	5	5	10	0						5	5	5	10	0						5	4	5	9	-0.111111						5	5	4	9	0.111111
	6	6	4	10	0.2			6	4	5	9	-0.111111				dsPTTH+dsJHAMT+20E	0.915	6	4	5	9	-0.111111						6	5	5	10	0						6	5	5	10	0
4I120h	RPT	NO.	NO.	SUM	LAI	AVG	SE	RPT	NO.	NO.	SUM	LAI	AVG	SE	dsegfp	dsegfp+dsJHAMT	0.329	RPT	NO.	NO.	SUM	LAI	AVG	SE	dsegfp+dsJHAMT	dsPTTH	0.024	RPT	NO.	NO.	SUM	LAI	AVG	SE	dsPTTH	dsPTTH+dsJHAMT	0.998	RPT	NO.	NO.	SUM	LAI	AVG	SE	dsPTTH+dsJHAMT	dsPTTH+dsJHAMT+20E	0.999
	1	6	3	9	0.333333	0.211111	0.0499382	1	7	2	9	0.555556	0.392593	0.0692503				1	7	3	10	0.4	0.0851852	0.0834279				1	5	5	10	0	0.0555556	0.0573058				1	6	4	10	0.2	0.0333333	0.0678294
	2	6	4	10	0.2			2	7	3	10	0.4				dsPTTH	0.671	2	5	5	10	0				dsPTTH+dsJHAMT	0.011	2	5	4	9	0.111111						2	5	5	10	0
	3	5	5	10	0			3	7	3	10	0.4						3	4	6	10	-0.2						3	5	4	9	0.111111						3	5	4	9	0.111111
	4	6	4	10	0.2			4	6	4	10	0.2				dsPTTH+dsJHAMT	0.479	4	5	4	9	0.111111				dsPTTH+dsJHAMT+20E	0.006	4	5	4	9	0.111111				dsPTTH+dsJHAMT+20E	0.981	4	4	5	9	-0.111111
	5	6	3	9	0.333333			5	6	4	10	0.2						5	6	4	10	0.2						5	6	4	10	0.2						5	6	4	10	0.2
	6	6	4	10	0.2			6	8	2	10	0.6				dsPTTH+dsJHAMT+20E	0.349	6	5	5	10	0						6	4	6	10	-0.2						6	4	6	10	-0.2
4I126h	RPT	NO.	NO.	SUM	LAI	AVG	SE	RPT	NO.	NO.	SUM	LAI	AVG	SE	dsegfp	dsegfp+dsJHAMT	0.157	RPT	NO.	NO.	SUM	LAI	AVG	SE	dsegfp+dsJHAMT	dsPTTH	0.002	RPT	NO.	NO.	SUM	LAI	AVG	SE	dsPTTH	dsPTTH+dsJHAMT	1	RPT	NO.	NO.	SUM	LAI	AVG	SE	dsPTTH+dsJHAMT	dsPTTH+dsJHAMT+20E	0.982
	1	7	3	10	0.4	0.466667	0.0421637	1	9	1	10	0.8	0.759259	0.083625				1	6	4	10	0.2	0.225926	0.0943536				1	6	3	9	0.333333	0.218519	0.0574969				1	4	6	10	-0.2	0.151852	0.130893
	2	8	2	10	0.6			2	8	2	10	0.6				dsPTTH	0.319	2	7	3	10	0.4				dsPTTH+dsJHAMT	0.002	2	6	4	10	0.2						2	8	2	10	0.6
	3	7	3	10	0.4			3	7	2	9	0.555556						3	7	2	9	0.555556						3	6	3	9	0.333333						3	5	4	9	0.111111
	4	7	3	10	0.4			4	8	2	10	0.6				dsPTTH+dsJHAMT	0.29	4	4	5	9	-0.111111				dsPTTH+dsJHAMT+20E	0	4	5	5	10	0				dsPTTH+dsJHAMT+20E	0.974	4	4	6	10	-0.2
	5	7	3	10	0.4			5	10	0	10	1						5	6	4	10	0.2						5	5	4	9	0.111111						5	6	4	10	0.2
	6	8	2	10	0.6			6	10	0	10	1				dsPTTH+dsJHAMT+20E	0.111	6	5	4	9	0.111111						6	6	3	9	0.333333						6	7	3	10	0.4
4I132h	RPT	NO.	NO.	SUM	LAI	AVG	SE	RPT	NO.	NO.	SUM	LAI	AVG	SE	dsegfp	dsegfp+dsJHAMT	1	RPT	NO.	NO.	SUM	LAI	AVG	SE	dsegfp+dsJHAMT	dsPTTH	0	RPT	NO.	NO.	SUM	LAI	AVG	SE	dsPTTH	dsPTTH+dsJHAMT	1	RPT	NO.	NO.	SUM	LAI	AVG	SE	dsPTTH+dsJHAMT	dsPTTH+dsJHAMT+20E	0.965
	1	9	0	9	1	0.933333	0.0421637	1	10	0	10	1	0.923077	0.0769231				1	6	4	10	0.2	0.333333	0.0666667				1	6	4	10	0.2	0.318519	0.0738515				1	5	4	9	0.111111	0.259259	0.0555309
	2	9	1	10	0.8			2	10	0	10	1				dsPTTH	0	2	8	2	10	0.6				dsPTTH+dsJHAMT	0	2	7	3	10	0.4						2	7	3	10	0.4
	3	10	0	10	1			3	10	3	13	0.538462						3	7	3	10	0.4						3	7	3	10	0.4						3	5	4	9	0.111111
	4	10	0	10	1			4	9	0	9	1				dsPTTH+dsJHAMT	0	4	7	3	10	0.4				dsPTTH+dsJHAMT+20E	0	4	6	4	10	0.2				dsPTTH+dsJHAMT+20E	0.924	4	7	3	10	0.4
	5	10	0	10	1			5	10	0	10	1						5	6	4	10	0.2						5	8	2	10	0.6						5	6	3	9	0.333333
	6	9	1	10	0.8			6	10	0	10	1				dsPTTH+dsJHAMT+20E	0	6	6	4	10	0.2						6	5	4	9	0.111111						6	6	4	10	0.2
4I138h	RPT	NO.	NO.	SUM	LAI	AVG	SE	RPT	NO.	NO.	SUM	LAI	AVG	SE	dsegfp	dsegfp+dsJHAMT	1	RPT	NO.	NO.	SUM	LAI	AVG	SE	dsegfp+dsJHAMT	dsPTTH	0	RPT	NO.	NO.	SUM	LAI	AVG	SE	dsPTTH	dsPTTH+dsJHAMT	1	RPT	NO.	NO.	SUM	LAI	AVG	SE	dsPTTH+dsJHAMT	dsPTTH+dsJHAMT+20E	0.909
	1	10	0	10	1	0.966667	0.0333333	1	8	0	8	1	0.966667	0.0333333				1	8	2	10	0.6	0.308333	0.0663534				1	8	2	10	0.6	0.3	0.068313				1	7	3	10	0.4	0.366667	0.0614636
	2	9	0	9	1			2	9	1	10	0.8				dsPTTH	0	2	7	3	10	0.4				dsPTTH+dsJHAMT	0	2	6	4	10	0.2						2	7	3	10	0.4
	3	9	1	10	0.8			3	10	0	10	1						3	6	4	10	0.2						3	6	4	10	0.2						3	8	2	10	0.6
	4	10	0	10	1			4	10	0	10	1				dsPTTH+dsJHAMT	0	4	5	3	8	0.25				dsPTTH+dsJHAMT+20E	0	4	6	4	10	0.2				dsPTTH+dsJHAMT+20E	0.942	4	6	4	10	0.2
	5	9	0	9	1			5	10	0	10	1						5	6	4	10	0.2						5	7	3	10	0.4						5	6	4	10	0.2
	6	10	0	10	1			6	10	0	10	1				dsPTTH+dsJHAMT+20E	0	6	6	4	10	0.2						6	6	4	10	0.2						6	7	3	10	0.4
Fig4 D
dispose Day	dsegfp							dsegfp+dsMet							Tukey		p-value	dsPTTH							Tukey		p-value	dsPTTH+dsMet							Tukey		p-value	dsPTTH+dsMet+20E							Tukey		p-value
4I96h	RPT	NO.in dark	NO.in light	SUM	LAI	AVG	SE	RPT	NO.in dark	NO.in light	SUM	LAI	AVG	SE	dsegfp	dsegfp+dsMet	1	RPT	NO.in dark	NO.in light	SUM	LAI	AVG	SE	dsegfp+dsMet	dsPTTH	0.982	RPT	NO.in dark	NO.in light	SUM	LAI	AVG	SE	dsPTTH	dsPTTH+dsMet	1	RPT	NO.in dark	NO.in light	SUM	LAI	AVG	SE	dsPTTH+dsMet	dsPTTH+dsMet+20E	0.782
	1	0	9	9	-1	-0.9	0.0447214	1	1	9	10	-0.8	-0.9	0.0447214				1	0	10	10	-1	-0.866667	0.0421637				1	1	8	9	-0.777778	-0.862963	0.0434771				1	1	9	10	-0.8	-0.933333	0.0421637
	2	1	9	10	-0.8			2	0	9	9	-1				dsPTTH	0.982	2	1	9	10	-0.8				dsPTTH+dsMet	0.973	2	0	10	10	-1						2	0	10	10	-1
	3	0	10	10	-1			3	0	9	9	-1						3	1	9	10	-0.8						3	1	9	10	-0.8						3	1	9	10	-0.8
	4	1	9	10	-0.8			4	1	9	10	-0.8				dsPTTH+dsMet	0.973	4	1	9	10	-0.8				dsPTTH+dsMet+20E	0.982	4	1	9	10	-0.8				dsPTTH+dsMet+20E	0.913	4	0	9	9	-1
	5	1	9	10	-0.8			5	1	9	10	-0.8						5	1	9	10	-0.8						5	1	9	10	-0.8						5	0	9	9	-1
	6	0	9	9	-1			6	0	10	10	-1				dsPTTH+dsMet+20E	0.982	6	0	10	10	-1						6	0	10	10	-1						6	0	9	9	-1
4I105h	RPT	NO.	NO.	SUM	LAI	AVG	SE	RPT	NO.	NO.	SUM	LAI	AVG	SE	dsegfp	dsegfp+dsMet	0.977	RPT	NO.	NO.	SUM	LAI	AVG	SE	dsegfp+dsMet	dsPTTH	1	RPT	NO.	NO.	SUM	LAI	AVG	SE	dsPTTH	dsPTTH+dsMet	0.977	RPT	NO.	NO.	SUM	LAI	AVG	SE	dsPTTH+dsMet	dsPTTH+dsMet+20E	0.998
	1	5	5	10	0	0.0518519	0.0347438	1	4	5	9	-0.111111	0.0148148	0.0502395				1	5	4	9	0.111111	0.0148148	0.0502395				1	5	4	9	0.111111	0.0518519	0.0450575				1	5	5	10	0	0.0333333	0.043979
	2	5	4	9	0.111111			2	5	4	9	0.111111				dsPTTH	0.977	2	6	4	10	0.2				dsPTTH+dsMet	0.977	2	6	4	10	0.2						2	6	4	10	0.2
	3	5	5	10	0			3	5	5	10	0						3	4	5	9	-0.111111						3	5	5	10	0						3	4	5	9	-0.111111
	4	5	5	10	0			4	6	4	10	0.2				dsPTTH+dsMet	1	4	5	5	10	0				dsPTTH+dsMet+20E	0.998	4	5	4	9	0.111111				dsPTTH+dsMet+20E	0.998	4	5	5	10	0
	5	5	5	10	0			5	5	5	10	0						5	5	5	10	0						5	5	5	10	0						5	5	4	9	0.111111
	6	6	4	10	0.2			6	4	5	9	-0.111111				dsPTTH+dsMet+20E	0.998	6	4	5	9	-0.111111						6	4	5	9	-0.111111						6	5	5	10	0
4I120h	RPT	NO.	NO.	SUM	LAI	AVG	SE	RPT	NO.	NO.	SUM	LAI	AVG	SE	dsegfp	dsegfp+dsMet	0.602	RPT	NO.	NO.	SUM	LAI	AVG	SE	dsegfp+dsMet	dsPTTH	0.011	RPT	NO.	NO.	SUM	LAI	AVG	SE	dsPTTH	dsPTTH+dsMet	0.994	RPT	NO.	NO.	SUM	LAI	AVG	SE	dsPTTH+dsMet	dsPTTH+dsMet+20E	0.991
	1	6	3	9	0.333333	0.214815	0.0408416	1	6	4	10	0.2	0.322222	0.0653575				1	4	5	9	-0.111111	0.0555556	0.0379517				1	4	5	9	-0.111111	0.0851852	0.0494968				1	6	4	10	0.2	0.0518519	0.0622399
	2	6	4	10	0.2			2	8	2	10	0.6				dsPTTH	0.231	2	5	4	9	0.111111				dsPTTH+dsMet	0.028	2	5	4	9	0.111111						2	5	5	10	0
	3	5	4	9	0.111111			3	6	3	9	0.333333						3	5	4	9	0.111111						3	5	4	9	0.111111						3	6	4	10	0.2
	4	5	4	9	0.111111			4	7	3	10	0.4				dsPTTH+dsMet	0.423	4	5	4	9	0.111111				dsPTTH+dsMet+20E	0.01	4	5	5	10	0				dsPTTH+dsMet+20E	1	4	5	5	10	0
	5	6	3	9	0.333333			5	6	4	10	0.2						5	5	4	9	0.111111						5	6	4	10	0.2						5	5	4	9	0.111111
	6	6	4	10	0.2			6	6	4	10	0.2				dsPTTH+dsMet+20E	0.212	6	5	5	10	0						6	6	4	10	0.2						6	4	6	10	-0.2
4I126h	RPT	NO.	NO.	SUM	LAI	AVG	SE	RPT	NO.	NO.	SUM	LAI	AVG	SE	dsegfp	dsegfp+dsMet	0.08	RPT	NO.	NO.	SUM	LAI	AVG	SE	dsegfp+dsMet	dsPTTH	0	RPT	NO.	NO.	SUM	LAI	AVG	SE	dsPTTH	dsPTTH+dsMet	0.789	RPT	NO.	NO.	SUM	LAI	AVG	SE	dsPTTH+dsMet	dsPTTH+dsMet+20E	0.973
	1	8	2	10	0.6	0.5	0.0447214	1	9	1	10	0.8	0.766667	0.0614636				1	4	6	10	-0.2	0.0481481	0.0936532				1	6	4	10	0.2	0.159259	0.0735724				1	5	5	10	0	0.218519	0.0647672
	2	8	2	10	0.6			2	8	2	10	0.6				dsPTTH	0.001	2	4	5	9	-0.111111				dsPTTH+dsMet	0	2	6	4	10	0.2						2	5	4	9	0.111111
	3	8	2	10	0.6			3	10	0	10	1						3	7	3	10	0.4						3	6	3	9	0.333333						3	6	4	10	0.2
	4	7	3	10	0.4			4	9	1	10	0.8				dsPTTH+dsMet	0.015	4	4	5	9	-0.111111				dsPTTH+dsMet+20E	0	4	4	5	9	-0.111111				dsPTTH+dsMet+20E	0.433	4	7	3	10	0.4
	5	7	3	10	0.4			5	9	1	10	0.8						5	6	4	10	0.2						5	5	5	10	0						5	6	4	10	0.2
	6	7	3	10	0.4			6	8	2	10	0.6				dsPTTH+dsMet+20E	0.059	6	5	4	9	0.111111						6	6	3	9	0.333333						6	7	3	10	0.4
4I132h	RPT	NO.	NO.	SUM	LAI	AVG	SE	RPT	NO.	NO.	SUM	LAI	AVG	SE	dsegfp	dsegfp+dsMet	0.604	RPT	NO.	NO.	SUM	LAI	AVG	SE	dsegfp+dsMet	dsPTTH	0	RPT	NO.	NO.	SUM	LAI	AVG	SE	dsPTTH	dsPTTH+dsMet	0.949	RPT	NO.	NO.	SUM	LAI	AVG	SE	dsPTTH+dsMet	dsPTTH+dsMet+20E	0.987
	1	8	2	10	0.6	0.833333	0.0614636	1	9	0	9	1	0.92963	0.0445985				1	7	3	10	0.4	0.218519	0.0390912				1	6	4	10	0.2	0.266667	0.0421637				1	6	4	10	0.2	0.3	0.0447214
	2	9	1	10	0.8			2	9	1	10	0.8				dsPTTH	0	2	6	4	10	0.2				dsPTTH+dsMet	0	2	7	3	10	0.4						2	6	4	10	0.2
	3	10	0	10	1			3	9	0	9	1						3	6	4	10	0.2						3	6	4	10	0.2						3	6	4	10	0.2
	4	9	1	10	0.8			4	9	0	9	1				dsPTTH+dsMet	0	4	5	4	9	0.111111				dsPTTH+dsMet+20E	0	4	6	4	10	0.2				dsPTTH+dsMet+20E	0.738	4	7	3	10	0.4
	5	9	0	9	1			5	8	1	9	0.777778						5	6	4	10	0.2						5	6	4	10	0.2						5	7	3	10	0.4
	6	9	1	10	0.8			6	9	0	9	1				dsPTTH+dsMet+20E	0	6	6	4	10	0.2						6	7	3	10	0.4						6	7	3	10	0.4
4I138h	RPT	NO.	NO.	SUM	LAI	AVG	SE	RPT	NO.	NO.	SUM	LAI	AVG	SE	dsegfp	dsegfp+dsMet	0.991	RPT	NO.	NO.	SUM	LAI	AVG	SE	dsegfp+dsMet	dsPTTH	0	RPT	NO.	NO.	SUM	LAI	AVG	SE	dsPTTH	dsPTTH+dsMet	0.991	RPT	NO.	NO.	SUM	LAI	AVG	SE	dsPTTH+dsMet	dsPTTH+dsMet+20E	0.944
	1	10	0	10	1	0.933333	0.0421637	1	10	0	10	1	0.966667	0.0333333				1	7	3	10	0.4	0.32963	0.0689526				1	7	3	10	0.4	0.296296	0.0475461				1	6	3	9	0.333333	0.351852	0.0640002
	2	9	1	10	0.8			2	10	0	10	1				dsPTTH	0	2	6	3	9	0.333333				dsPTTH+dsMet	0	2	6	4	10	0.2						2	7	3	10	0.4
	3	9	1	10	0.8			3	9	0	9	1						3	6	4	10	0.2						3	6	3	9	0.333333						3	8	2	10	0.6
	4	10	0	10	1			4	9	1	10	0.8				dsPTTH+dsMet	0	4	8	2	10	0.6				dsPTTH+dsMet+20E	0	4	5	4	9	0.111111				dsPTTH+dsMet+20E	0.998	4	6	3	9	0.333333
	5	9	0	9	1			5	10	0	10	1						5	5	4	9	0.111111						5	7	3	10	0.4						5	6	3	9	0.333333
	6	10	0	10	1			6	10	0	10	1				dsPTTH+dsMet+20E	0	6	6	3	9	0.333333						6	6	3	9	0.333333						6	5	4	9	0.111111
Fig4E
5.0D	dsegfp						dsegfp+JH						dsPTTH						dsPTTH+JH						dsPTTH+JH+20E						Tukey		p-value	Tukey		p-value	Tukey		p-value	Tukey		p-value
	RPT	accumulated NO.of larvae that had buried in soil	Total NO.	ARLB	AVG	SE	RPT	accumulated NO.of larvae that had buried in soil	Total NO.	ARLB	AVG	SE	RPT	NO.of larvae that had buried in soil per day	Total NO.	ARLB	AVG	SE	RPT	accumulated NO.of larvae that had buried in soil	Total NO.	ARLB	AVG	SE	RPT	accumulated NO.of larvae that had buried in soil	Total NO.	ARLB	AVG	SE	dsegfp	dsegfp+JH	0.528	dsegfp+JH	dsPTTH	0.032	dsPTTH	dsPTTH+JH	0.995	dsPTTH+JH	dsPTTH+JH+20E	0.995
	1	2	10	0.2	0.266667	0.0421637	1	3	10	0.3	0.2	0.0365148	1	1	10	0.1	0.0666667	0.0210819	1	1	10	0.1	0.05	0.0223607	1	1	10	0.1	0.0666667	0.0210819
	2	3	10	0.3			2	1	10	0.1			2	0	10	0			2	1	10	0.1			2	1	10	0.1				dsPTTH	0.001		dsPTTH+JH	0.013
	3	4	10	0.4			3	2	10	0.2			3	1	10	0.1			3	0	10	0			3	1	10	0.1
	4	3	10	0.3			4	1	10	0.1			4	0	10	0			4	1	10	0.1			4	1	10	0.1				dsPTTH+JH	0		dsPTTH+JH+20E	0.032		dsPTTH+JH+20E	1
	5	1	10	0.1			5	3	10	0.3			5	1	10	0.1			5	0	10	0			5	0	10	0
	6	3	10	0.3			6	2	10	0.2			6	1	10	0.1			6	0	10	0			6	0	10	0				dsPTTH+JH+20E	0.001
5.5D	dsegfp						dsegfp+JH						dsPTTH						dsPTTH+JH						dsPTTH+JH+20E						Tukey		p-value	Tukey		p-value	Tukey		p-value	Tukey		p-value
	RPT	accumulated NO.of larvae that had buried in soil	Total NO.	ARLB	AVG	SE	RPT	accumulated NO.of larvae that had buried in soil	Total NO.	ARLB	AVG	SE	RPT	NO.of larvae that had buried in soil per day	Total NO.	ARLB	AVG	SE	RPT	accumulated NO.of larvae that had buried in soil	Total NO.	ARLB	AVG	SE	RPT	accumulated NO.of larvae that had buried in soil	Total NO.	ARLB	AVG	SE	dsegfp	dsegfp+JH	0	dsegfp+JH	dsPTTH	0	dsPTTH	dsPTTH+JH	0.99	dsPTTH+JH	dsPTTH+JH+20E	0.652
	1	6	10	0.6	0.583333	0.0307318	1	4	10	0.4	0.35	0.0223607	1	1	10	0.1	0.15	0.0223607	1	3	10	0.3	0.166667	0.0333333	1	1	10	0.1	0.116667	0.0166667
	2	7	10	0.7			2	4	10	0.4			2	2	10	0.2			2	1	10	0.1			2	2	10	0.2				dsPTTH	0		dsPTTH+JH	0
	3	6	10	0.6			3	3	10	0.3			3	1	10	0.1			3	1	10	0.1			3	1	10	0.1
	4	6	10	0.6			4	4	10	0.4			4	1	10	0.1			4	1	10	0.1			4	1	10	0.1				dsPTTH+JH	0		dsPTTH+JH+20E	0		dsPTTH+JH+20E	0.889
	5	5	10	0.5			5	3	10	0.3			5	2	10	0.2			5	2	10	0.2			5	1	10	0.1
	6	5	10	0.5			6	3	10	0.3			6	2	10	0.2			6	2	10	0.2			6	1	10	0.1				dsPTTH+JH+20E	0
6.0D	dsegfp						dsegfp+JH						dsPTTH						dsPTTH+JH						dsPTTH+JH+20E						Tukey		p-value	Tukey		p-value	Tukey		p-value	Tukey		p-value
	RPT	accumulated NO.of larvae that had buried in soil	Total NO.	ARLB	AVG	SE	RPT	accumulated NO.of larvae that had buried in soil	Total NO.	ARLB	AVG	SE	RPT	NO.of larvae that had buried in soil per day	Total NO.	ARLB	AVG	SE	RPT	accumulated NO.of larvae that had buried in soil	Total NO.	ARLB	AVG	SE	RPT	accumulated NO.of larvae that had buried in soil	Total NO.	ARLB	AVG	SE	dsegfp	dsegfp+JH	0	dsegfp+JH	dsPTTH	0.001	dsPTTH	dsPTTH+JH	1	dsPTTH+JH	dsPTTH+JH+20E	0.998
	1	8	10	0.8	0.883333	0.0307318	1	6	10	0.6	0.6	0.0365148	1	3	10	0.3	0.35	0.0428174	1	5	10	0.5	0.35	0.05	1	3	10	0.3	0.333333	0.0333333
	2	10	10	1			2	6	10	0.6			2	4	10	0.4			2	4	10	0.4			2	2	10	0.2				dsPTTH	0		dsPTTH+JH	0.001
	3	9	10	0.9			3	5	10	0.5			3	2	10	0.2			3	2	10	0.2			3	4	10	0.4
	4	8	10	0.8			4	7	10	0.7			4	3	10	0.3			4	2	10	0.2			4	3	10	0.3				dsPTTH+JH	0		dsPTTH+JH+20E	0.001		dsPTTH+JH+20E	0.998
	5	9	10	0.9			5	7	10	0.7			5	5	10	0.5			5	4	10	0.4			5	4	10	0.4
	6	9	10	0.9			6	5	10	0.5			6	4	10	0.4			6	4	10	0.4			6	4	10	0.4				dsPTTH+JH+20E	0
6.5D	dsegfp						dsegfp+JH						dsPTTH						dsPTTH+JH						dsPTTH+JH+20E						Tukey		p-value	Tukey		p-value	Tukey		p-value	Tukey		p-value
	RPT	accumulated NO.of larvae that had buried in soil	Total NO.	ARLB	AVG	SE	RPT	accumulated NO.of larvae that had buried in soil	Total NO.	ARLB	AVG	SE	RPT	NO.of larvae that had buried in soil per day	Total NO.	ARLB	AVG	SE	RPT	accumulated NO.of larvae that had buried in soil	Total NO.	ARLB	AVG	SE	RPT	accumulated NO.of larvae that had buried in soil	Total NO.	ARLB	AVG	SE	dsegfp	dsegfp+JH	0.001	dsegfp+JH	dsPTTH	0	dsPTTH	dsPTTH+JH	0.876	dsPTTH+JH	dsPTTH+JH+20E	0.969
	1	10	10	1	1	0	1	8	10	0.8	0.766667	0.0333333	1	4	10	0.4	0.466667	0.0557773	1	6	10	0.6	0.516667	0.0307318	1	6	10	0.6	0.55	0.0428174
	2	10	10	1			2	7	10	0.7			2	5	10	0.5			2	6	10	0.6			2	4	10	0.4				dsPTTH	0		dsPTTH+JH	0.001
	3	10	10	1			3	7	10	0.7			3	4	10	0.4			3	4	10	0.4			3	5	10	0.5
	4	10	10	1			4	9	10	0.9			4	3	10	0.3			4	5	10	0.5			4	6	10	0.6				dsPTTH+JH	0		dsPTTH+JH+20E	0.003		dsPTTH+JH+20E	0.526
	5	10	10	1			5	8	10	0.8			5	7	10	0.7			5	5	10	0.5			5	7	10	0.7
	6	10	10	1			6	7	10	0.7			6	5	10	0.5			6	5	10	0.5			6	5	10	0.5				dsPTTH+JH+20E	0
Fig4F
5.0D	dsegfp						dsegfp+dsAS-C						dsPTTH						dsPTTH+dsAS-C						dsPTTH+dsAS-C+20E						Tukey		p-value	Tukey		p-value	Tukey		p-value	Tukey		p-value
	RPT	accumulated NO.of larvae that had buried in soil	Total NO.	ARLB	AVG	SE	RPT	accumulated NO.of larvae that had buried in soil	Total NO.	ARLB	AVG	SE	RPT	NO.of larvae that had buried in soil per day	Total NO.	ARLB	AVG	SE	RPT	accumulated NO.of larvae that had buried in soil	Total NO.	ARLB	AVG	SE	RPT	accumulated NO.of larvae that had buried in soil	Total NO.	ARLB	AVG	SE	dsegfp	dsegfp+dsAS-C	0.081	dsegfp+dsAS-C	dsPTTH	0.001	dsPTTH	dsPTTH+dsAS-C	1	dsPTTH+dsAS-C	dsPTTH+dsAS-C+20E	1
	1	5	10	0.5	0.416667	0.0542627	1	2	10	0.2	0.283333	0.0307318	1	1	10	0.1	0.05	0.0223607	1	1	10	0.1	0.05	0.0223607	1	0	10	0	0.05	0.0341565
	2	6	10	0.6			2	3	10	0.3			2	0	10	0			2	0	10	0			2	0	10	0				dsPTTH	0		dsPTTH+dsAS-C	0.001
	3	3	10	0.3			3	2	10	0.2			3	1	10	0.1			3	0	10	0			3	2	10	0.2
	4	3	10	0.3			4	3	10	0.3			4	0	10	0			4	1	10	0.1			4	0	10	0				dsPTTH+dsAS-C	0		dsPTTH+dsAS-C+20E	0.001		dsPTTH+dsAS-C+20E	1
	5	5	10	0.5			5	3	10	0.3			5	0	10	0			5	0	10	0			5	0	10	0
	6	3	10	0.3			6	4	10	0.4			6	1	10	0.1			6	1	10	0.1			6	1	10	0.1				dsPTTH+dsAS-C+20E	0
5.5D	dsegfp						dsegfp+dsAS-C						dsPTTH						dsPTTH+dsAS-C						dsPTTH+dsAS-C+20E						Tukey		p-value	Tukey		p-value	Tukey		p-value	Tukey		p-value
	RPT	accumulated NO.of larvae that had buried in soil	Total NO.	ARLB	AVG	SE	RPT	accumulated NO.of larvae that had buried in soil	Total NO.	ARLB	AVG	SE	RPT	NO.of larvae that had buried in soil per day	Total NO.	ARLB	AVG	SE	RPT	accumulated NO.of larvae that had buried in soil	Total NO.	ARLB	AVG	SE	RPT	accumulated NO.of larvae that had buried in soil	Total NO.	ARLB	AVG	SE	dsegfp	dsegfp+dsAS-C	0.02	dsegfp+dsAS-C	dsPTTH	0	dsPTTH	dsPTTH+dsAS-C	0.796	dsPTTH+dsAS-C	dsPTTH+dsAS-C+20E	0.796
	1	6	10	0.6	0.55	0.0428174	1	4	10	0.4	0.4	0.0258199	1	1	10	0.1	0.1	0.0258199	1	3	10	0.3	0.15	0.0341565	1	1	10	0.1	0.1	0.0258199
	2	7	10	0.7			2	4	10	0.4			2	2	10	0.2			2	1	10	0.1			2	1	10	0.1				dsPTTH	0		dsPTTH+dsAS-C	0
	3	5	10	0.5			3	3	10	0.3			3	1	10	0.1			3	1	10	0.1			3	2	10	0.2
	4	4	10	0.4			4	4	10	0.4			4	1	10	0.1			4	1	10	0.1			4	1	10	0.1				dsPTTH+dsAS-C	0		dsPTTH+dsAS-C+20E	0		dsPTTH+dsAS-C+20E	1
	5	6	10	0.6			5	4	10	0.4			5	0	10	0			5	1	10	0.1			5	0	10	0
	6	5	10	0.5			6	5	10	0.5			6	1	10	0.1			6	2	10	0.2			6	1	10	0.1				dsPTTH+dsAS-C+20E	0
6.0D	dsegfp						dsegfp+dsAS-C						dsPTTH						dsPTTH+dsAS-C						dsPTTH+dsAS-C+20E						Tukey		p-value	Tukey		p-value	Tukey		p-value	Tukey		p-value
	RPT	accumulated NO.of larvae that had buried in soil	Total NO.	ARLB	AVG	SE	RPT	accumulated NO.of larvae that had buried in soil	Total NO.	ARLB	AVG	SE	RPT	NO.of larvae that had buried in soil per day	Total NO.	ARLB	AVG	SE	RPT	accumulated NO.of larvae that had buried in soil	Total NO.	ARLB	AVG	SE	RPT	accumulated NO.of larvae that had buried in soil	Total NO.	ARLB	AVG	SE	dsegfp	dsegfp+dsAS-C	0.134	dsegfp+dsAS-C	dsPTTH	0.001	dsPTTH	dsPTTH+dsAS-C	0.991	dsPTTH+dsAS-C	dsPTTH+dsAS-C+20E	0.999
	1	9	10	0.9	0.933333	0.0210819	1	6	10	0.6	0.75	0.0562731	1	5	10	0.5	0.416667	0.0654047	1	6	10	0.6	0.383333	0.0654047	1	4	10	0.4	0.366667	0.0421637
	2	10	10	1			2	9	10	0.9			2	7	10	0.7			2	4	10	0.4			2	2	10	0.2				dsPTTH	0		dsPTTH+dsAS-C	0
	3	9	10	0.9			3	6	10	0.6			3	3	10	0.3			3	2	10	0.2			3	4	10	0.4
	4	10	10	1			4	8	10	0.8			4	3	10	0.3			4	2	10	0.2			4	3	10	0.3				dsPTTH+dsAS-C	0		dsPTTH+dsAS-C+20E	0		dsPTTH+dsAS-C+20E	0.961
	5	9	10	0.9			5	9	10	0.9			5	3	10	0.3			5	5	10	0.5			5	4	10	0.4
	6	9	10	0.9			6	7	10	0.7			6	4	10	0.4			6	4	10	0.4			6	5	10	0.5				dsPTTH+dsAS-C+20E	0
6.5D	dsegfp						dsegfp+dsAS-C						dsPTTH						dsPTTH+dsAS-C						dsPTTH+dsAS-C+20E						Tukey		p-value	Tukey		p-value	Tukey		p-value	Tukey		p-value
	RPT	accumulated NO.of larvae that had buried in soil	Total NO.	ARLB	AVG	SE	RPT	accumulated NO.of larvae that had buried in soil	Total NO.	ARLB	AVG	SE	RPT	NO.of larvae that had buried in soil per day	Total NO.	ARLB	AVG	SE	RPT	accumulated NO.of larvae that had buried in soil	Total NO.	ARLB	AVG	SE	RPT	accumulated NO.of larvae that had buried in soil	Total NO.	ARLB	AVG	SE	dsegfp	dsegfp+dsAS-C	0.062	dsegfp+dsAS-C	dsPTTH	0	dsPTTH	dsPTTH+dsAS-C	0.998	dsPTTH+dsAS-C	sPTTH+dsAS-C+20E	1
	1	10	10	1	0.983333	0.0166667	1	8	10	0.8	0.833333	0.0210819	1	6	10	0.6	0.516667	0.0600925	1	6	10	0.6	0.5	0.0447214	1	6	10	0.6	0.5	0.0258199
	2	10	10	1			2	9	10	0.9			2	7	10	0.7			2	6	10	0.6			2	4	10	0.4				dsPTTH	0		dsPTTH+dsAS-C	0
	3	10	10	1			3	8	10	0.8			3	4	10	0.4			3	3	10	0.3			3	5	10	0.5
	4	10	10	1			4	8	10	0.8			4	3	10	0.3			4	5	10	0.5			4	5	10	0.5				dsPTTH+dsAS-C	0		dsPTTH+dsAS-C+20E	0		dsPTTH+dsAS-C+20E	0.998
	5	9	10	0.9			5	9	10	0.9			5	6	10	0.6			5	5	10	0.5			5	5	10	0.5
	6	10	10	1			6	8	10	0.8			6	5	10	0.5			6	5	10	0.5			6	5	10	0.5				dsPTTH+dsAS-C+20E	0
Fig4G
5.0D	dsegfp						dsegfp+dsJHAMT						dsPTTH						dsPTTH+dsJHAMT						dsPTTH+dsJHAMT+20E						Tukey		p-value	Tukey		p-value	Tukey		p-value	Tukey		p-value
	RPT	accumulated NO.of larvae that had buried in soil	Total NO.	ARLB	AVG	SE	RPT	accumulated NO.of larvae that had buried in soil	Total NO.	ARLB	AVG	SE	RPT	NO.of larvae that had buried in soil per day	Total NO.	ARLB	AVG	SE	RPT	accumulated NO.of larvae that had buried in soil	Total NO.	ARLB	AVG	SE	RPT	accumulated NO.of larvae that had buried in soil	Total NO.	ARLB	AVG	SE	dsegfp	dsegfp+dsJHAMT	0.003	dsegfp+dsJHAMT	dsPTTH	0	dsPTTH	dsPTTH+dsJHAMT	0.997	dsPTTH+dsJHAMT	dsPTTH+dsJHAMT+20E	1
	1	4	10	0.4	0.383333	0.0307318	1	6	10	0.6	0.583333	0.0477261	1	0	10	0	0.05	0.0223607	1	1	10	0.1	0.0666667	0.0333333	1	0	10	0	0.0666667	0.0333333
	2	3	10	0.3			2	7	10	0.7			2	0	10	0			2	2	10	0.2			2	2	10	0.2				dsPTTH	0		dsPTTH+dsJHAMT	0
	3	4	10	0.4			3	4	10	0.4			3	1	10	0.1			3	0	10	0			3	1	10	0.1
	4	3	10	0.3			4	5	10	0.5			4	0	10	0			4	1	10	0.1			4	1	10	0.1				dsPTTH+dsJHAMT	0		dsPTTH+dsJHAMT+20E	0		dsPTTH+dsJHAMT+20E	0.997
	5	5	10	0.5			5	7	10	0.7			5	1	10	0.1			5	0	10	0			5	0	10	0
	6	4	10	0.4			6	6	10	0.6			6	1	10	0.1			6	0	10	0			6	0	10	0				dsPTTH+dsJHAMT+20E	0
5.5D	dsegfp						dsegfp+dsJHAMT						dsPTTH						dsPTTH+dsJHAMT						dsPTTH+dsJHAMT+20E						Tukey		p-value	Tukey		p-value	Tukey		p-value	Tukey		p-value
	RPT	accumulated NO.of larvae that had buried in soil	Total NO.	ARLB	AVG	SE	RPT	accumulated NO.of larvae that had buried in soil	Total NO.	ARLB	AVG	SE	RPT	NO.of larvae that had buried in soil per day	Total NO.	ARLB	AVG	SE	RPT	accumulated NO.of larvae that had buried in soil	Total NO.	ARLB	AVG	SE	RPT	accumulated NO.of larvae that had buried in soil	Total NO.	ARLB	AVG	SE	dsegfp	dsegfp+dsJHAMT	0.077	dsegfp+dsJHAMT	dsPTTH	0	dsPTTH	dsPTTH+dsJHAMT	0.999	dsPTTH+dsJHAMT	dsPTTH+dsJHAMT+20E	0.922
	1	6	10	0.6	0.55	0.0223607	1	7	10	0.7	0.716667	0.0477261	1	0	10	0	0.166667	0.0494413	1	1	10	0.1	0.183333	0.0477261	1	1	10	0.1	0.233333	0.0421637
	2	6	10	0.6			2	9	10	0.9			2	3	10	0.3			2	4	10	0.4			2	2	10	0.2				dsPTTH	0		dsPTTH+dsJHAMT	0
	3	5	10	0.5			3	6	10	0.6			3	1	10	0.1			3	1	10	0.1			3	4	10	0.4
	4	6	10	0.6			4	6	10	0.6			4	1	10	0.1			4	1	10	0.1			4	2	10	0.2				dsPTTH+dsJHAMT	0		dsPTTH+dsJHAMT+20E	0		dsPTTH+dsJHAMT+20E	0.808
	5	5	10	0.5			5	8	10	0.8			5	3	10	0.3			5	2	10	0.2			5	3	10	0.3
	6	5	10	0.5			6	7	10	0.7			6	2	10	0.2			6	2	10	0.2			6	2	10	0.2				dsPTTH+dsJHAMT+20E	0
6.0D	dsegfp						dsegfp+dsJHAMT						dsPTTH						dsPTTH+dsJHAMT						dsPTTH+dsJHAMT+20E						Tukey		p-value	Tukey		p-value	Tukey		p-value	Tukey		p-value
	RPT	accumulated NO.of larvae that had buried in soil	Total NO.	ARLB	AVG	SE	RPT	accumulated NO.of larvae that had buried in soil	Total NO.	ARLB	AVG	SE	RPT	NO.of larvae that had buried in soil per day	Total NO.	ARLB	AVG	SE	RPT	accumulated NO.of larvae that had buried in soil	Total NO.	ARLB	AVG	SE	RPT	accumulated NO.of larvae that had buried in soil	Total NO.	ARLB	AVG	SE	dsegfp	dsegfp+dsJHAMT	1	dsegfp+dsJHAMT	dsPTTH	0	dsPTTH	dsPTTH+dsJHAMT	0.966	dsPTTH+dsJHAMT	dsPTTH+dsJHAMT+20E	0.966
	1	9	10	0.9	0.916667	0.0307318	1	9	10	0.9	0.916667	0.0307318	1	3	10	0.3	0.383333	0.0401386	1	5	10	0.5	0.416667	0.0307318	1	3	10	0.3	0.383333	0.0477261
	2	10	10	1			2	10	10	1			2	5	10	0.5			2	5	10	0.5			2	4	10	0.4				dsPTTH	0		dsPTTH+dsJHAMT	0
	3	10	10	1			3	9	10	0.9			3	4	10	0.4			3	3	10	0.3			3	6	10	0.6
	4	8	10	0.8			4	10	10	1			4	3	10	0.3			4	4	10	0.4			4	3	10	0.3				dsPTTH+dsJHAMT	0		dsPTTH+dsJHAMT+20E	0		dsPTTH+dsJHAMT+20E	1
	5	9	10	0.9			5	9	10	0.9			5	5	10	0.5			5	4	10	0.4			5	3	10	0.3
	6	9	10	0.9			6	8	10	0.8			6	3	10	0.3			6	4	10	0.4			6	4	10	0.4				dsPTTH+dsJHAMT+20E	0
6.5D	dsegfp						dsegfp+dsJHAMT						dsPTTH						dsPTTH+dsJHAMT						dsPTTH+dsJHAMT+20E						Tukey		p-value	Tukey		p-value	Tukey		p-value	Tukey		p-value
	RPT	accumulated NO.of larvae that had buried in soil	Total NO.	ARLB	AVG	SE	RPT	accumulated NO.of larvae that had buried in soil	Total NO.	ARLB	AVG	SE	RPT	NO.of larvae that had buried in soil per day	Total NO.	ARLB	AVG	SE	RPT	accumulated NO.of larvae that had buried in soil	Total NO.	ARLB	AVG	SE	RPT	accumulated NO.of larvae that had buried in soil	Total NO.	ARLB	AVG	SE	dsegfp	dsegfp+dsJHAMT	0.997	dsegfp+dsJHAMT	dsPTTH	0	dsPTTH	dsPTTH+dsJHAMT	0.447	dsPTTH+dsJHAMT	dsPTTH+dsJHAMT+20E	0.841
	1	10	10	1	0.966667	0.0210819	1	10	10	1	0.983333	0.0166667	1	4	10	0.4	0.45	0.0428174	1	7	10	0.7	0.533333	0.0494413	1	5	10	0.5	0.483333	0.0307318
	2	10	10	1			2	10	10	1			2	6	10	0.6			2	6	10	0.6			2	5	10	0.5				dsPTTH	0		dsPTTH+dsJHAMT	0
	3	10	10	1			3	9	10	0.9			3	4	10	0.4			3	4	10	0.4			3	6	10	0.6
	4	9	10	0.9			4	10	10	1			4	3	10	0.3			4	6	10	0.6			4	4	10	0.4				dsPTTH+dsJHAMT	0		dsPTTH+dsJHAMT+20E	0		dsPTTH+dsJHAMT+20E	0.958
	5	9	10	0.9			5	10	10	1			5	5	10	0.5			5	4	10	0.4			5	4	10	0.4
	6	10	10	1			6	10	10	1			6	5	10	0.5			6	5	10	0.5			6	5	10	0.5				dsPTTH+dsJHAMT+20E	0
Fig4H
5.0D	dsegfp						dsegfp+dsMet						dsPTTH						dsPTTH+dsMet						dsPTTH+dsMet+20E						Tukey		p-value	Tukey		p-value	Tukey		p-value	Tukey		p-value
	RPT	accumulated NO.of larvae that had buried in soil	Total NO.	ARLB	AVG	SE	RPT	accumulated NO.of larvae that had buried in soil	Total NO.	ARLB	AVG	SE	RPT	NO.of larvae that had buried in soil per day	Total NO.	ARLB	AVG	SE	RPT	accumulated NO.of larvae that had buried in soil	Total NO.	ARLB	AVG	SE	RPT	accumulated NO.of larvae that had buried in soil	Total NO.	ARLB	AVG	SE	dsegfp	dsegfp+dsMet	0.003	dsegfp+dsMet	dsPTTH	0	dsPTTH	dsPTTH+dsMet	0.942	dsPTTH+dsMet	dsPTTH+dsMet+20E	0.942
	1	4	10	0.4	0.35	0.0428174	1	6	10	0.6	0.533333	0.0333333	1	0	10	0	0.0333333	0.0210819	1	1	10	0.1	0.0666667	0.0333333	1	0	10	0	0.0333333	0.0210819
	2	5	10	0.5			2	5	10	0.5			2	0	10	0			2	2	10	0.2			2	0	10	0				dsPTTH	0		dsPTTH+dsMet	0
	3	4	10	0.4			3	6	10	0.6			3	0	10	0			3	0	10	0			3	1	10	0.1
	4	3	10	0.3			4	4	10	0.4			4	0	10	0			4	1	10	0.1			4	1	10	0.1				dsPTTH+dsMet	0		dsPTTH+dsMet+20E	0		dsPTTH+dsMet+20E	1
	5	2	10	0.2			5	5	10	0.5			5	1	10	0.1			5	0	10	0			5	0	10	0
	6	3	10	0.3			6	6	10	0.6			6	1	10	0.1			6	0	10	0			6	0	10	0				dsPTTH+dsMet+20E	0
5.5D	dsegfp						dsegfp+dsMet						dsPTTH						dsPTTH+dsMet						dsPTTH+dsMet+20E						Tukey		p-value	Tukey		p-value	Tukey		p-value	Tukey		p-value
	RPT	accumulated NO.of larvae that had buried in soil	Total NO.	ARLB	AVG	SE	RPT	accumulated NO.of larvae that had buried in soil	Total NO.	ARLB	AVG	SE	RPT	NO.of larvae that had buried in soil per day	Total NO.	ARLB	AVG	SE	RPT	accumulated NO.of larvae that had buried in soil	Total NO.	ARLB	AVG	SE	RPT	accumulated NO.of larvae that had buried in soil	Total NO.	ARLB	AVG	SE	dsegfp	dsegfp+dsMet	0.489	dsegfp+dsMet	dsPTTH	0	dsPTTH	dsPTTH+dsMet	0.981	dsPTTH+dsMet	dsPTTH+dsMet+20E	0.338
	1	6	10	0.6	0.55	0.0428174	1	7	10	0.7	0.65	0.0223607	1	3	10	0.3	0.0833333	0.0477261	1	1	10	0.1	0.116667	0.0477261	1	2	10	0.2	0.233333	0.0494413
	2	7	10	0.7			2	6	10	0.6			2	0	10	0			2	2	10	0.2			2	3	10	0.3				dsPTTH	0		dsPTTH+dsMet	0
	3	6	10	0.6			3	6	10	0.6			3	0	10	0			3	1	10	0.1			3	4	10	0.4
	4	5	10	0.5			4	6	10	0.6			4	0	10	0			4	3	10	0.3			4	1	10	0.1				dsPTTH+dsMet	0		dsPTTH+dsMet+20E	0		dsPTTH+dsMet+20E	0.134
	5	4	10	0.4			5	7	10	0.7			5	1	10	0.1			5	0	10	0			5	3	10	0.3
	6	5	10	0.5			6	7	10	0.7			6	1	10	0.1			6	0	10	0			6	1	10	0.1				dsPTTH+dsMet+20E	0
6.0D	dsegfp						dsegfp+dsMet						dsPTTH						dsPTTH+dsMet						dsPTTH+dsMet+20E						Tukey		p-value	Tukey		p-value	Tukey		p-value	Tukey		p-value
	RPT	accumulated NO.of larvae that had buried in soil	Total NO.	ARLB	AVG	SE	RPT	accumulated NO.of larvae that had buried in soil	Total NO.	ARLB	AVG	SE	RPT	NO.of larvae that had buried in soil per day	Total NO.	ARLB	AVG	SE	RPT	accumulated NO.of larvae that had buried in soil	Total NO.	ARLB	AVG	SE	RPT	accumulated NO.of larvae that had buried in soil	Total NO.	ARLB	AVG	SE	dsegfp	dsegfp+dsMet	0.998	dsegfp+dsMet	dsPTTH	0	dsPTTH	dsPTTH+dsMet	0.97	dsPTTH+dsMet	dsPTTH+dsMet+20E	0.97
	1	8	10	0.8	0.9	0.0365148	1	10	10	1	0.916667	0.0307318	1	5	10	0.5	0.366667	0.0494413	1	5	10	0.5	0.4	0.0447214	1	4	10	0.4	0.366667	0.0210819
	2	10	10	1			2	9	10	0.9			2	4	10	0.4			2	5	10	0.5			2	3	10	0.3				dsPTTH	0		dsPTTH+dsMet	0
	3	9	10	0.9			3	10	10	1			3	5	10	0.5			3	2	10	0.2			3	4	10	0.4
	4	8	10	0.8			4	9	10	0.9			4	3	10	0.3			4	4	10	0.4			4	3	10	0.3				dsPTTH+dsMet	0		dsPTTH+dsMet+20E	0		dsPTTH+dsMet+20E	1
	5	9	10	0.9			5	8	10	0.8			5	2	10	0.2			5	4	10	0.4			5	4	10	0.4
	6	10	10	1			6	9	10	0.9			6	3	10	0.3			6	4	10	0.4			6	4	10	0.4				dsPTTH+dsMet+20E	0
6.5D	dsegfp						dsegfp+dsMet						dsPTTH						dsPTTH+dsMet						dsPTTH+dsMet+20E						Tukey		p-value	Tukey		p-value	Tukey		p-value	Tukey		p-value
	RPT	accumulated NO.of larvae that had buried in soil	Total NO.	ARLB	AVG	SE	RPT	accumulated NO.of larvae that had buried in soil	Total NO.	ARLB	AVG	SE	RPT	NO.of larvae that had buried in soil per day	Total NO.	ARLB	AVG	SE	RPT	accumulated NO.of larvae that had buried in soil	Total NO.	ARLB	AVG	SE	RPT	accumulated NO.of larvae that had buried in soil	Total NO.	ARLB	AVG	SE	dsegfp	dsegfp+dsMet	0.996	dsegfp+dsMet	dsPTTH	0	dsPTTH	dsPTTH+dsMet	0.954	dsPTTH+dsMet	dsPTTH+dsMet+20E	1
	1	10	10	1	0.983333	0.0166667	1	10	10	1	0.966667	0.0333333	1	6	10	0.6	0.5	0.0447214	1	6	10	0.6	0.466667	0.0421637	1	4	10	0.4	0.466667	0.0210819
	2	10	10	1			2	10	10	1			2	5	10	0.5			2	5	10	0.5			2	4	10	0.4				dsPTTH	0		dsPTTH+dsMet	0
	3	10	10	1			3	10	10	1			3	5	10	0.5			3	3	10	0.3			3	5	10	0.5
	4	10	10	1			4	10	10	1			4	3	10	0.3			4	5	10	0.5			4	5	10	0.5				dsPTTH+dsMet	0		dsPTTH+dsMet+20E	0		dsPTTH+dsMet+20E	0.954
	5	9	10	0.9			5	8	10	0.8			5	6	10	0.6			5	4	10	0.4			5	5	10	0.5
	6	10	10	1			6	10	10	1			6	5	10	0.5			6	5	10	0.5			6	5	10	0.5				dsPTTH+dsMet+20E	0
Fig4I
dsegfp						dsegfp+JH						dsPTTH						dsPTTH+JH						dsPTTH+JH+20E						Tukey		p-value	Tukey		p-value	Tukey		p-value	Tukey		p-value
RPT	NO.of papue at the soil surface	Total NO.	RPS	AVG	SE	RPT	NO.of papue at the soil surface	Total NO.	RPS	AVG	SE	RPT	NO.of papue at the soil surface	Total NO.	RPS	AVG	SE	RPT	NO.of papue at the soil surface	Total NO.	RPS	AVG	SE	RPT	NO.of papue at the soil surface	Total NO.	RPS	AVG	SE	dsegfp	dsegfp+JH	1	dsegfp+JH	dsPTTH	0	dsPTTH	dsPTTH+JH	0.986	dsPTTH+JH	dsPTTH+JH+20E	0.848
1	0	10	0	0	0	1	0	10	0	0	0	1	2	10	0.2	0.183333	0.0307318	1	2	10	0.2	0.166667	0.0210819	1	1	10	0.1	0.2	0.0365148
2	0	10	0			2	0	10	0			2	2	10	0.2			2	2	10	0.2			2	2	10	0.2				dsPTTH	0		dsPTTH+JH	0
3	0	10	0			3	0	10	0			3	3	10	0.3			3	1	10	0.1			3	3	10	0.3
4	0	10	0			4	0	10	0			4	1	10	0.1			4	2	10	0.2			4	2	10	0.2				dsPTTH+JH	0		dsPTTH+JH+20E	0		dsPTTH+JH+20E	0.956
5	0	10	0			5	0	10	0			5	1	10	0.1			5	1	10	0.1			5	1	10	0.1
6	0	10	0			6	0	10	0			6	2	10	0.2			6	2	10	0.2			6	3	10	0.3				dsPTTH+JH+20E	0
Fig4J
dsegfp						dsegfp+dsAS-C						dsPTTH						dsPTTH+dsAS-C						dsPTTH+dsAS-C+20E						Tukey		p-value	Tukey		p-value	Tukey		p-value	Tukey		p-value
RPT	NO.of papue at the soil surface	Total NO.	RPS	AVG	SE	RPT	NO.of papue at the soil surface	Total NO.	RPS	AVG	SE	RPT	NO.of papue at the soil surface	Total NO.	RPS	AVG	SE	RPT	NO.of papue at the soil surface	Total NO.	RPS	AVG	SE	RPT	NO.of papue at the soil surface	Total NO.	RPS	AVG	SE	dsegfp	dsegfp+dsAS-C	1	dsegfp+dsAS-C	dsPTTH	0	dsPTTH	dsPTTH+dsAS-C	0.869	dsPTTH+dsAS-C	dsPTTH+dsAS-C+20E	0.988
1	0	10	0	0	0	1	0	10	0	0	0	1	2	10	0.2	0.216667	0.0307318	1	3	10	0.3	0.183333	0.0307318	1	1	10	0.1	0.166667	0.0333333
2	0	10	0			2	0	10	0			2	1	10	0.1			2	2	10	0.2			2	3	10	0.3				dsPTTH	0		dsPTTH+dsAS-C	0
3	0	10	0			3	0	10	0			3	2	10	0.2			3	2	10	0.2			3	1	10	0.1
4	0	10	0			4	0	10	0			4	3	10	0.3			4	1	10	0.1			4	2	10	0.2				dsPTTH+dsAS-C	0		dsPTTH+dsAS-C+20E	0.001		dsPTTH+dsAS-C+20E	0.607
5	0	10	0			5	0	10	0			5	3	10	0.3			5	1	10	0.1			5	1	10	0.1
6	0	10	0			6	0	10	0			6	2	10	0.2			6	2	10	0.2			6	2	10	0.2				dsPTTH+dsAS-C+20E	0.001
Fig4K
dsegfp						dsegfp+dsJHAMT						dsPTTH						dsPTTH+dsJHAMT						dsPTTH+dsJHAMT+20E						Tukey		p-value	Tukey		p-value	Tukey		p-value	Tukey		p-value
RPT	NO.of papue at the soil surface	Total NO.	RPS	AVG	SE	RPT	NO.of papue at the soil surface	Total NO.	RPS	AVG	SE	RPT	NO.of papue at the soil surface	Total NO.	RPS	AVG	SE	RPT	NO.of papue at the soil surface	Total NO.	RPS	AVG	SE	RPT	NO.of papue at the soil surface	Total NO.	RPS	AVG	SE	dsegfp	dsegfp+dsJHAMT	1	dsegfp+dsJHAMT	dsPTTH	0.001	dsPTTH	dsPTTH+dsJHAMT	0.995	dsPTTH+dsJHAMT	dsPTTH+dsJHAMT+20E	0.778
1	0	10	0	0	0	1	0	10	0	0	0	1	0	10	0	0.2	0.0516398	1	3	10	0.3	0.216667	0.0307318	1	1	10	0.1	0.166667	0.0333333
2	0	10	0			2	0	10	0			2	1	10	0.1			2	1	10	0.1			2	2	10	0.2				dsPTTH	0.001		dsPTTH+dsJHAMT	0
3	0	10	0			3	0	10	0			3	2	10	0.2			3	2	10	0.2			3	1	10	0.1
4	0	10	0			4	0	10	0			4	3	10	0.3			4	2	10	0.2			4	3	10	0.3				dsPTTH+dsJHAMT	0		dsPTTH+dsJHAMT+20E	0.006		dsPTTH+dsJHAMT+20E	0.938
5	0	10	0			5	0	10	0			5	3	10	0.3			5	3	10	0.3			5	1	10	0.1
6	0	10	0			6	0	10	0			6	3	10	0.3			6	2	10	0.2			6	2	10	0.2				dsPTTH+dsJHAMT+20E	0.006
Fig4L
dsegfp						dsegfp+dsMet						dsPTTH						dsPTTH+dsMet						dsPTTH+dsMet+20E						Tukey		p-value	Tukey		p-value	Tukey		p-value	Tukey		p-value
RPT	NO.of papue at the soil surface	Total NO.	RPS	AVG	SE	RPT	NO.of papue at the soil surface	Total NO.	RPS	AVG	SE	RPT	NO.of papue at the soil surface	Total NO.	RPS	AVG	SE	RPT	NO.of papue at the soil surface	Total NO.	RPS	AVG	SE	RPT	NO.of papue at the soil surface	Total NO.	RPS	AVG	SE	dsegfp	dsegfp+dsMet	1	dsegfp+dsMet	dsPTTH	0.001	dsPTTH	dsPTTH+dsMet	0.996	dsPTTH+dsMet	dsPTTH+dsMet+20E	0.996
1	0	10	0	0	0	1	0	10	0	0	0	1	3	10	0.3	0.216667	0.0307318	1	1	10	0.1	0.2	0.057735	1	2	10	0.2	0.216667	0.0307318
2	0	10	0			2	0	10	0			2	1	10	0.1			2	0	10	0			2	2	10	0.2				dsPTTH	0.001		dsPTTH+dsMet	0.002
3	0	10	0			3	0	10	0			3	2	10	0.2			3	2	10	0.2			3	3	10	0.3
4	0	10	0			4	0	10	0			4	2	10	0.2			4	4	10	0.4			4	3	10	0.3				dsPTTH+dsMet	0.002		dsPTTH+dsMet+20E	0.001		dsPTTH+dsMet+20E	1
5	0	10	0			5	0	10	0			5	3	10	0.3			5	3	10	0.3			5	1	10	0.1
6	0	10	0			6	0	10	0			6	2	10	0.2			6	2	10	0.2			6	2	10	0.2				dsPTTH+dsMet+20E	0.001

## Sheet: Fig 5
Fig5A(LdPTTH)
dispose Day	dsegfp+20E			Tukey		p-value	dsPTTH+20E			Tukey		p-value	dsTrpA1+20E			Tukey		p-value	dsPTTH+dsTrpA1+20E
4.0D	PTTH EXPS	AVG	SE	dsegfp+20E	dsPTTH+20E	0	PTTH EXPS	AVG	SE	dsPTTH+20E	dsTrpA1+20E	0.001	PTTH EXPS	AVG	SE	dsTrpA1+20E	dsPTTH+dsTrpA1+20E	0.001	PTTH EXPS	AVG	SE
	0.831995	1.0097	0.101915				0.140684	0.129566	0.0094987				0.774584	0.896044	0.112026				0.125591	0.203683	0.0394545
	1.01208		0		dsTrpA1+20E	0.74	0.110666		0		dsPTTH+dsTrpA1+20E	0.906	0.793725		0				0.232921		0
	1.18501		0		dsPTTH+dsTrpA1+20E	0	0.137348		0				1.11982		0				0.252537		0
4.5D	PTTH EXPS	AVG	SE	dsegfp+20E	dsPTTH+20E	0	PTTH EXPS	AVG	SE	dsPTTH+20E	dsTrpA1+20E	0	PTTH EXPS	AVG	SE	dsTrpA1+20E	dsPTTH+dsTrpA1+20E	0	PTTH EXPS	AVG	SE
	0.667305	0.740775	0.0504774				0.240775	0.224091	0.0097765				0.655176	0.796448	0.0728478				0.199032	0.160873	0.0196657
	0.717549		0		dsTrpA1+20E	0.824	0.206919		0		dsPTTH+dsTrpA1+20E	0.764	0.83623		0				0.15005		0
	0.837473		0		dsPTTH+dsTrpA1+20E	0	0.224578		0				0.897939		0				0.133538		0
5D	PTTH EXPS	AVG	SE	dsegfp+20E	dsPTTH+20E	0.001	PTTH EXPS	AVG	SE	dsPTTH+20E	dsTrpA1+20E	0.001	PTTH EXPS	AVG	SE	dsTrpA1+20E	dsPTTH+dsTrpA1+20E	0	PTTH EXPS	AVG	SE
	0.426914	0.462693	0.018309				0.182319	0.176509	0.0110003				0.556372	0.482713	0.0509359				0.0988651	0.14894	0.0299385
	0.473831		0		dsTrpA1+20E	0.968	0.155227		0		dsPTTH+dsTrpA1+20E	0.923	0.506826		0				0.145547		0
	0.487333		0		dsPTTH+dsTrpA1+20E	0	0.19198		0				0.384939		0				0.202408		0
5.5D	PTTH EXPS	AVG	SE	dsegfp+20E	dsPTTH+20E	0.005	PTTH EXPS	AVG	SE	dsPTTH+20E	dsTrpA1+20E	0.003	PTTH EXPS	AVG	SE	dsTrpA1+20E	dsPTTH+dsTrpA1+20E	0.003	PTTH EXPS	AVG	SE
	0.263171	0.31894	0.0283912				0.0848392	0.100833	0.00835227				0.438828	0.334495	0.0536424				0.116136	0.103212	0.00735678
	0.356074		0		dsTrpA1+20E	0.983	0.113005		0		dsPTTH+dsTrpA1+20E	1	0.260685		0				0.102842		0
	0.337575		0		dsPTTH+dsTrpA1+20E	0.005	0.104656		0				0.303972		0				0.0906595		0
6D	PTTH EXPS	AVG	SE	dsegfp+20E	dsPTTH+20E	0.988	PTTH EXPS	AVG	SE	dsPTTH+20E	dsTrpA1+20E	0.971	PTTH EXPS	AVG	SE	dsTrpA1+20E	dsPTTH+dsTrpA1+20E	0.941	PTTH EXPS	AVG	SE
	0.13535	0.0995486	0.0189901				0.0911613	0.0922773	0.00178164				0.141537	0.102082	0.0203824				0.058777	0.089406	0.0155703
	0.0926285		0		dsTrpA1+20E	0.999	0.0957659		0		dsPTTH+dsTrpA1+20E	0.999	0.0912327		0				0.109589		0
	0.0706672		0		dsPTTH+dsTrpA1+20E	0.968	0.0899046		0				0.0734764		0				0.0998523		0
Fig5A(LdTrpA1)
dispose Day	dsegfp+20E			Tukey		p-value	dsPTTH+20E			Tukey		p-value	dsTrpA1+20E			Tukey		p-value	dsPTTH+dsTrpA1+20E
4.0D	TrpA1 EXPS	AVG	SE	dsegfp+20E	dsPTTH+20E	0	TrpA1 EXPS	AVG	SE	dsPTTH+20E	dsTrpA1+20E	0.992	TrpA1 EXPS	AVG	SE	dsTrpA1+20E	dsPTTH+dsTrpA1+20E	0.995	TrpA1 EXPS	AVG	SE
	1.20341	1.01587	0.126135				0.142864	0.128983	0.0110503				0.151646	0.154495	0.00754294				0.167541	0.176523	0.021898
	1.06822		0		dsTrpA1+20E	0	0.136936		0		dsPTTH+dsTrpA1+20E	0.951	0.14309		0				0.218136		0
	0.775978		0		dsPTTH+dsTrpA1+20E	0	0.107149		0				0.168749		0				0.143891		0
4.5D	TrpA1 EXPS	AVG	SE	dsegfp+20E	dsPTTH+20E	0	TrpA1 EXPS	AVG	SE	dsPTTH+20E	dsTrpA1+20E	0.905	TrpA1 EXPS	AVG	SE	dsTrpA1+20E	dsPTTH+dsTrpA1+20E	0.919	TrpA1 EXPS	AVG	SE
	0.724772	0.793551	0.0789727				0.155765	0.190067	0.0233765				0.148212	0.240676	0.0480589				0.154251	0.193039	0.04732
	0.951075		0		dsTrpA1+20E	0	0.179707		0		dsPTTH+dsTrpA1+20E	1	0.264173		0				0.287194		0
	0.704805		0		dsPTTH+dsTrpA1+20E	0	0.23473		0				0.309642		0				0.137672		0
5D	TrpA1 EXPS	AVG	SE	dsegfp+20E	dsPTTH+20E	0.024	TrpA1 EXPS	AVG	SE	dsPTTH+20E	dsTrpA1+20E	0.413	TrpA1 EXPS	AVG	SE	dsTrpA1+20E	dsPTTH+dsTrpA1+20E	0.563	TrpA1 EXPS	AVG	SE
	0.385526	0.445818	0.0843012				0.228129	0.165677	0.0368418				0.250452	0.289015	0.0535436				0.178017	0.187594	0.00634551
	0.339604		0		dsTrpA1+20E	0.238	0.168315		0		dsPTTH+dsTrpA1+20E	0.991	0.394814		0				0.199594		0
	0.612323		0		dsPTTH+dsTrpA1+20E	0.037	0.100587		0				0.221778		0				0.18517		0
5.5D	TrpA1 EXPS	AVG	SE	dsegfp+20E	dsPTTH+20E	0.005	TrpA1 EXPS	AVG	SE	dsPTTH+20E	dsTrpA1+20E	0.791	TrpA1 EXPS	AVG	SE	dsTrpA1+20E	dsPTTH+dsTrpA1+20E	0.952	TrpA1 EXPS	AVG	SE
	0.268084	0.329275	0.0443273				0.161898	0.133496	0.0150695				0.163744	0.169727	0.0232058				0.154167	0.149464	0.0176227
	0.304314		0		dsTrpA1+20E	0.015	0.110563		0		dsPTTH+dsTrpA1+20E	0.975	0.212577		0				0.177363		0
	0.415426		0		dsPTTH+dsTrpA1+20E	0.008	0.128026		0				0.132861		0				0.116863		0
6D	TrpA1 EXPS	AVG	SE	dsegfp+20E	dsPTTH+20E	0.988	TrpA1 EXPS	AVG	SE	dsPTTH+20E	dsTrpA1+20E	0.909	TrpA1 EXPS	AVG	SE	dsTrpA1+20E	dsPTTH+dsTrpA1+20E	0.956	TrpA1 EXPS	AVG	SE
	0.131401	0.100817	0.0152932				0.130693	0.107207	0.0128135				0.0907493	0.120485	0.0180785				0.127298	0.11037	0.00912244
	0.0858453		0		dsTrpA1+20E	0.766	0.104345		0		dsPTTH+dsTrpA1+20E	0.998	0.153167		0				0.0960117		0
	0.0852042		0		dsPTTH+dsTrpA1+20E	0.962	0.0865827		0				0.117539		0				0.107799		0
Fig5B
dispose Day	dsegfp+20E							dsPTTH+20E							Tukey		p-value	dsTrpA1+20E							Tukey		p-value	dsPTTH+dsTrpA1+20E							Tukey		p-value
4I96h	RPT	NO.in dark	NO.in light	SUM	LAI	AVG	SE	RPT	NO.in dark	NO.in light	SUM	LAI	AVG	SE	dsegfp+20E	dsPTTH+20E	0.643	RPT	NO.in dark	NO.in light	SUM	LAI	AVG	SE	dsPTTH+20E	dsTrpA1+20E	0.942	RPT	NO.in dark	NO.in light	SUM	LAI	AVG	SE	dsTrpA1+20E	dsPTTH+dsTrpA1+20E	0.942
	1	0	10	10	-1	-0.896296	0.0464959	1	0	9	9	-1	-0.966667	0.0333333				1	0	10	10	-1	-0.933333	0.0421637				1	0	10	10	-1	-0.9	0.0447214
	2	0	9	9	-1			2	1	9	10	-0.8						2	1	9	10	-0.8						2	1	9	10	-0.8
	3	1	9	10	-0.8			3	0	10	10	-1				dsTrpA1+20E	0.923	3	0	10	10	-1						3	0	10	10	-1
	4	0	9	9	-1			4	0	9	9	-1						4	0	10	10	-1				dsPTTH+dsTrpA1+20E	0.68	4	1	9	10	-0.8
	5	1	8	9	-0.777778			5	0	10	10	-1				dsPTTH+dsTrpA1+20E	1	5	0	10	10	-1						5	1	9	10	-0.8
	6	1	9	10	-0.8			6	0	10	10	-1						6	1	9	10	-0.8						6	0	10	10	-1
4I105h	RPT	NO.	NO.	SUM	LAI	AVG	SE	RPT	NO.	NO.	SUM	LAI	AVG	SE	dsegfp+20E	dsPTTH+20E	0.988	RPT	NO.	NO.	SUM	LAI	AVG	SE	dsPTTH+20E	dsTrpA1+20E	0.945	RPT	NO.	NO.	SUM	LAI	AVG	SE	dsTrpA1+20E	dsPTTH+dsTrpA1+20E	0.996
	1	5	5	10	0	-0.0185185	0.0548598	1	4	6	10	-0.2	0.00740741	0.0822856				1	5	5	10	0	0.0518519	0.0347438				1	5	5	10	0	0.0333333	0.043979
	2	4	4	8	0			2	6	3	9	0.333333						2	6	4	10	0.2						2	6	4	10	0.2
	3	5	5	10	0			3	5	5	10	0				dsTrpA1+20E	0.817	3	5	5	10	0						3	4	5	9	-0.111111
	4	4	6	10	-0.2			4	5	4	9	0.111111						4	5	5	10	0				dsPTTH+dsTrpA1+20E	0.988	4	5	5	10	0
	5	4	5	9	-0.111111			5	4	6	10	-0.2				dsPTTH+dsTrpA1+20E	0.916	5	5	5	10	0						5	5	5	10	0
	6	6	4	10	0.2			6	5	5	10	0						6	5	4	9	0.111111						6	5	4	9	0.111111
4I120h	RPT	NO.	NO.	SUM	LAI	AVG	SE	RPT	NO.	NO.	SUM	LAI	AVG	SE	dsegfp+20E	dsPTTH+20E	0.086	RPT	NO.	NO.	SUM	LAI	AVG	SE	dsPTTH+20E	dsTrpA1+20E	0.985	RPT	NO.	NO.	SUM	LAI	AVG	SE	dsTrpA1+20E	dsPTTH+dsTrpA1+20E	1
	1	6	4	10	0.2	0.366667	0.0614636	1	5	5	10	0	0.0333333	0.0954521				1	6	4	10	0.2	0.0798942	0.0907012				1	6	4	10	0.2	0.0814815	0.117262
	2	7	3	10	0.4			2	3	7	10	-0.4						2	5	4	9	0.111111						2	4	5	9	-0.111111
	3	7	3	10	0.4			3	6	4	10	0.2				dsTrpA1+20E	0.165	3	7	3	10	0.4						3	7	3	10	0.4
	4	6	4	10	0.2			4	5	5	10	0						4	5	4	9	0.111111				dsPTTH+dsTrpA1+20E	0.983	4	4	6	10	-0.2
	5	8	2	10	0.6			5	6	4	10	0.2				dsPTTH+dsTrpA1+20E	0.169	5	4	6	10	-0.2						5	4	6	10	-0.2
	6	7	3	10	0.4			6	6	4	10	0.2						6	3	4	7	-0.142857						6	7	3	10	0.4
4I126h	RPT	NO.	NO.	SUM	LAI	AVG	SE	RPT	NO.	NO.	SUM	LAI	AVG	SE	dsegfp+20E	dsPTTH+20E	0.123	RPT	NO.	NO.	SUM	LAI	AVG	SE	dsPTTH+20E	dsTrpA1+20E	0.984	RPT	NO.	NO.	SUM	LAI	AVG	SE	dsTrpA1+20E	dsPTTH+dsTrpA1+20E	1
	1	9	1	10	0.8	0.596296	0.0710687	1	7	3	10	0.4	0.22963	0.137666				1	4	6	10	-0.2	0.174074	0.100274				1	4	5	9	-0.111111	0.181481	0.123117
	2	8	2	10	0.6			2	5	5	10	0						2	5	5	10	0						2	6	4	10	0.2
	3	7	3	10	0.4			3	4	6	10	-0.2				dsTrpA1+20E	0.062	3	7	3	10	0.4						3	4	6	10	-0.2
	4	7	3	10	0.4			4	6	4	10	0.2						4	6	3	9	0.333333				dsPTTH+dsTrpA1+20E	0.99	4	6	4	10	0.2
	5	8	1	9	0.777778			5	8	1	9	0.777778				dsPTTH+dsTrpA1+20E	0.068	5	7	3	10	0.4						5	7	3	10	0.4
	6	8	2	10	0.6			6	6	4	10	0.2						6	5	4	9	0.111111						6	8	2	10	0.6
4I132h	RPT	NO.	NO.	SUM	LAI	AVG	SE	RPT	NO.	NO.	SUM	LAI	AVG	SE	dsegfp+20E	dsPTTH+20E	0.002	RPT	NO.	NO.	SUM	LAI	AVG	SE	dsPTTH+20E	dsTrpA1+20E	0.998	RPT	NO.	NO.	SUM	LAI	AVG	SE	dsTrpA1+20E	dsPTTH+dsTrpA1+20E	0.999
	1	9	1	10	0.8	0.933333	0.0421637	1	7	3	10	0.4	0.3	0.161245				1	5	5	10	0	0.274074	0.119762				1	7	3	10	0.4	0.251852	0.0489113
	2	10	0	10	1			2	8	2	10	0.6						2	7	3	10	0.4						2	7	3	10	0.4
	3	10	0	10	1			3	4	6	10	-0.2				dsTrpA1+20E	0.001	3	7	2	9	0.555556						3	6	4	10	0.2
	4	9	0	9	1			4	4	6	10	-0.2						4	4	5	9	-0.111111				dsPTTH+dsTrpA1+20E	0.988	4	6	4	10	0.2
	5	9	1	10	0.8			5	8	2	10	0.6				dsPTTH+dsTrpA1+20E	0.001	5	6	4	10	0.2						5	6	4	10	0.2
	6	10	0	10	1			6	8	2	10	0.6						6	8	2	10	0.6						6	5	4	9	0.111111
4I138h	RPT	NO.	NO.	SUM	LAI	AVG	SE	RPT	NO.	NO.	SUM	LAI	AVG	SE	dsegfp+20E	dsPTTH+20E	0	RPT	NO.	NO.	SUM	LAI	AVG	SE	dsPTTH+20E	dsTrpA1+20E	0.985	RPT	NO.	NO.	SUM	LAI	AVG	SE	dsTrpA1+20E	dsPTTH+dsTrpA1+20E	0.999
	1	10	0	10	1	0.966667	0.0333333	1	7	3	10	0.4	0.333333	0.0666667				1	8	2	10	0.6	0.366667	0.0802773				1	7	3	10	0.4	0.377778	0.0784626
	2	9	0	9	1			2	6	4	10	0.2						2	7	3	10	0.4						2	7	2	9	0.555556
	3	9	1	10	0.8			3	7	3	10	0.4				dsTrpA1+20E	0	3	7	3	10	0.4						3	5	4	9	0.111111
	4	10	0	10	1			4	8	2	10	0.6						4	5	5	10	0				dsPTTH+dsTrpA1+20E	0.966	4	6	4	10	0.2
	5	9	0	9	1			5	6	4	10	0.2				dsPTTH+dsTrpA1+20E	0	5	7	3	10	0.4						5	8	2	10	0.6
	6	10	0	10	1			6	6	4	10	0.2						6	7	3	10	0.4						6	7	3	10	0.4
Fig5C
5.0D	dsegfp+20E						dsPTTH+20E						dsTrpA1+20E						dsPTTH+dsTrpA1+20E						Tukey		p-value	Tukey		p-value	Tukey		p-value
	RPT	accumulated NO.of larvae that had buried in soil	Total NO.	ARLB	AVG	SE	RPT	accumulated NO.of larvae that had buried in soil	Total NO.	ARLB	AVG	SE	RPT	NO.of larvae that had buried in soil per day	Total NO.	ARLB	AVG	SE	RPT	accumulated NO.of larvae that had buried in soil	Total NO.	ARLB	AVG	SE	dsegfp+20E	dsPTTH+20E	0.008	dsPTTH+20E	dsTrpA1+20E	0.484	dsTrpA1+20E	dsPTTH+dsTrpA1+20E	1
	1	3	10	0.3	0.233333	0.0494413	1	0	10	0	0.0666667	0.0421637	1	0	10	0	0	0	1	0	10	0	0	0
	2	1	10	0.1			2	0	10	0			2	0	10	0			2	0	10	0
	3	4	10	0.4			3	2	10	0.2			3	0	10	0			3	0	10	0				dsTrpA1+20E	0
	4	2	10	0.2			4	0	10	0			4	0	10	0			4	0	10	0							dsPTTH+dsTrpA1+20E	0.484
	5	1	10	0.1			5	0	10	0			5	0	10	0			5	0	10	0				dsPTTH+dsTrpA1+20E	0
	6	3	10	0.3			6	2	10	0.2			6	0	10	0			6	0	10	0
5.5D	dsegfp+20E						dsPTTH+20E						dsTrpA1+20E						dsPTTH+dsTrpA1+20E						Tukey		p-value	Tukey		p-value	Tukey		p-value
	RPT	accumulated NO.of larvae that had buried in soil	Total NO.	ARLB	AVG	SE	RPT	accumulated NO.of larvae that had buried in soil	Total NO.	ARLB	AVG	SE	RPT	NO.of larvae that had buried in soil per day	Total NO.	ARLB	AVG	SE	RPT	accumulated NO.of larvae that had buried in soil	Total NO.	ARLB	AVG	SE	dsegfp+20E	dsPTTH+20E	0	dsPTTH+20E	dsTrpA1+20E	1	dsTrpA1+20E	dsPTTH+dsTrpA1+20E	0.989
	1	6	10	0.6	0.533333	0.0210819	1	1	10	0.1	0.166667	0.0333333	1	3	10	0.3	0.166667	0.0557773	1	2	10	0.2	0.183333	0.0307318
	2	6	10	0.6			2	2	10	0.2			2	2	10	0.2			2	1	10	0.1
	3	5	10	0.5			3	2	10	0.2			3	0	10	0			3	3	10	0.3				dsTrpA1+20E	0
	4	5	10	0.5			4	1	10	0.1			4	0	10	0			4	1	10	0.1							dsPTTH+dsTrpA1+20E	0.989
	5	5	10	0.5			5	1	10	0.1			5	3	10	0.3			5	2	10	0.2				dsPTTH+dsTrpA1+20E	0
	6	5	10	0.5			6	3	10	0.3			6	2	10	0.2			6	2	10	0.2
6.0D	dsegfp+20E						dsPTTH+20E						dsTrpA1+20E						dsPTTH+dsTrpA1+20E						Tukey		p-value	Tukey		p-value	Tukey		p-value
	RPT	accumulated NO.of larvae that had buried in soil	Total NO.	ARLB	AVG	SE	RPT	accumulated NO.of larvae that had buried in soil	Total NO.	ARLB	AVG	SE	RPT	NO.of larvae that had buried in soil per day	Total NO.	ARLB	AVG	SE	RPT	accumulated NO.of larvae that had buried in soil	Total NO.	ARLB	AVG	SE	dsegfp+20E	dsPTTH+20E	0	dsPTTH+20E	dsTrpA1+20E	0.926	dsTrpA1+20E	dsPTTH+dsTrpA1+20E	0.99
	1	10	10	1	0.9	0.0258199	1	3	10	0.3	0.283333	0.0477261	1	3	10	0.3	0.316667	0.0307318	1	4	10	0.4	0.3	0.0447214
	2	9	10	0.9			2	2	10	0.2			2	4	10	0.4			2	2	10	0.2
	3	9	10	0.9			3	5	10	0.5			3	3	10	0.3			3	4	10	0.4				dsTrpA1+20E	0
	4	8	10	0.8			4	2	10	0.2			4	2	10	0.2			4	2	10	0.2							dsPTTH+dsTrpA1+20E	0.99
	5	9	10	0.9			5	2	10	0.2			5	3	10	0.3			5	2	10	0.2				dsPTTH+dsTrpA1+20E	0
	6	9	10	0.9			6	3	10	0.3			6	4	10	0.4			6	4	10	0.4
6.5D	dsegfp+20E						dsPTTH+20E						dsTrpA1+20E						dsPTTH+dsTrpA1+20E						Tukey		p-value	Tukey		p-value	Tukey		p-value
	RPT	accumulated NO.of larvae that had buried in soil	Total NO.	ARLB	AVG	SE	RPT	accumulated NO.of larvae that had buried in soil	Total NO.	ARLB	AVG	SE	RPT	NO.of larvae that had buried in soil per day	Total NO.	ARLB	AVG	SE	RPT	accumulated NO.of larvae that had buried in soil	Total NO.	ARLB	AVG	SE	dsegfp+20E	dsPTTH+20E	0	dsPTTH+20E	dsTrpA1+20E	0.946	dsTrpA1+20E	dsPTTH+dsTrpA1+20E	0.845
	1	10	10	1	0.966667	0.0210819	1	4	10	0.4	0.416667	0.0600925	1	4	10	0.4	0.383333	0.0307318	1	6	10	0.6	0.433333	0.0494413
	2	10	10	1			2	3	10	0.3			2	5	10	0.5			2	3	10	0.3
	3	10	10	1			3	7	10	0.7			3	4	10	0.4			3	4	10	0.4				dsTrpA1+20E	0
	4	9	10	0.9			4	4	10	0.4			4	3	10	0.3			4	5	10	0.5							dsPTTH+dsTrpA1+20E	0.993
	5	10	10	1			5	4	10	0.4			5	3	10	0.3			5	3	10	0.3				dsPTTH+dsTrpA1+20E	0
	6	9	10	0.9			6	3	10	0.3			6	4	10	0.4			6	5	10	0.5
Fig5D
dsegfp+20E						dsPTTH+20E						dsTrpA1+20E						dsPTTH+dsTrpA1+20E						Tukey		p-value	Tukey		p-value	Tukey		p-value
RPT	NO.of papue at the soil surface	Total NO.	RPS	AVG	SE	RPT	NO.of papue at the soil surface	Total NO.	RPS	AVG	SE	RPT	NO.of papue at the soil surface	Total NO.	RPS	AVG	SE	RPT	NO.of papue at the soil surface	Total NO.	RPS	AVG	SE	dsegfp+20E	dsPTTH+20E	0.002	dsPTTH+20E	dsTrpA1+20E	0.957	dsTrpA1+20E	dsPTTH+dsTrpA1+20E	0.994
1	0	10	0	0	0	1	1	9	0.111111	0.188889	0.0303613	1	0	10	0	0.166667	0.0494413	1	2	9	0.222222	0.177778	0.0214687
2	0	10	0			2	2	10	0.2			2	3	10	0.3			2	2	10	0.2
3	0	10	0			3	2	10	0.2			3	3	10	0.3			3	1	9	0.111111				dsTrpA1+20E	0.006
4	0	10	0			4	3	10	0.3			4	1	10	0.1			4	2	10	0.2							dsPTTH+dsTrpA1+20E	0.994
5	0	10	0			5	1	10	0.1			5	1	10	0.1			5	1	9	0.111111				dsPTTH+dsTrpA1+20E	0.003
6	0	10	0			6	2	9	0.222222			6	2	10	0.2			6	2	9	0.222222

## Sheet: S2 Fig
ingestion							NAT1		NAT1 expression		relative expression	SE	Trp		Trp expression		relative expression	SE
time-effect curves
0h	repeat	rp4	rp18	arf1	arf4	reference	dsegfp		dsegfp		1.00042	0.0118804	dsegfp		dsegfp		1.00382	0.0567402
	1	20.1082	18.3398	22.0284	21.0935	20.3458	24.4344		1.02234				29.4108		1.02142
	2	20.1527	18.8418	21.1578	20.516	20.1491	24.2733		0.99739				29.1175		1.09212
	3	19.9979	17.4138	20.9291	21.1613	19.8172	23.9646		0.981522				29.0681		0.897938
						20.1028	24.2233		1.00042				29.1984		1.00382
6h	repeat	rp4	rp18	arf1	arf4	reference	dsegfp	dsNAT1	dsegfp	dsNAT1	relative expression	SE	dsegfp	dsTrp	dsegfp	dsTrp	relative expression	SE
	1	21.7239	17.8425	20.8549	19.8125	20.0048	23.5368	23.7642	1.5037	1.28442	0.812255	0.026586	28.4116	28.9069	1.61196	1.14355	0.907035	0.020643
	2	19.5857	17.6068	22.1627	19.6045	19.6743	23.2651	23.2817	1.44361	1.4271	0.90248		28.7484	28.5213	1.015	1.18804	0.942323
	3	21.1573	18.9652	21.6011	19.2428	20.2088	23.484	23.8635	1.7966	1.38105	0.873363		29.0961	29.0014	1.1553	1.2337	0.978543
									1.58131	1.36419	0.862699				1.26075	1.18843	0.942634
12h	repeat	rp4	rp18	arf1	arf4	reference	dsegfp	dsNAT1	dsegfp	dsNAT1	relative expression	SE	dsegfp	dsTrp	dsegfp	dsTrp	relative expression	SE
	1	21.1059	17.6505	20.7377	20.7249	20.0034	22.5665	23.1107	2.94314	2.01832	0.811992	0.0156831	28.2493	28.4019	1.80207	1.62119	0.846591	0.00927177
	2	21.4503	17.3923	21.551	20.723	20.2035	23.1085	23.3869	2.32225	1.9147	0.770304		28.3655	28.5661	1.91006	1.66211	0.867959
	3	21.9848	17.327	21.5281	19.6489	20.0354	23.0239	23.2363	2.19154	1.89152	0.760979		28.1075	28.3813	2.03276	1.68142	0.878041
									2.48564	1.94152	0.781092				1.91496	1.65491	0.864197
18h	repeat	rp4	rp18	arf1	arf4	reference	dsegfp	dsNAT1	dsegfp	dsNAT1	relative expression	SE	dsegfp	dsTrp	dsegfp	dsTrp	relative expression	SE
	1	19.9971	18.5075	21.0123	19.4866	19.7302	22.6773	23.6838	2.25536	1.12261	0.476506	0.0158075	28.5784	28.3236	1.18703	1.41632	0.853041	0.0494677
	2	21.8787	17.9129	21.378	19.9749	20.226	23.1981	24.3431	2.21662	1.00233	0.425453		28.3058	28.8446	2.02197	1.39181	0.838274
	3	20.4154	18.0359	21.8744	19.7077	19.9603	22.7046	23.9395	2.59578	1.10287	0.468129		28.2305	28.8435	1.77198	1.15858	0.697806
									2.35592	1.07594	0.456696				1.66032	1.32224	0.796374
24h	repeat	rp4	rp18	arf1	arf4	reference	dsegfp	dsNAT1	dsegfp	dsNAT1	relative expression	SE	dsegfp	dsTrp	dsegfp	dsTrp	relative expression	SE
	1	20.7847	17.8263	21.149	20.7879	20.0898	24.0356	25.8009	1.12874	0.332035	0.290419	0.045614	28.7409	29.3596	1.36085	0.886261	0.575932	0.0310428
	2	21.3403	18.0297	22.6523	20.2365	20.4932	24.1843	25.5954	1.34662	0.506364	0.442897		28.7312	29.977	1.81195	0.764051	0.496514
	3	19.9267	17.158	22.1658	19.1451	19.5169	23.7045	25.0403	0.954536	0.378161	0.330763		28.0827	29.0694	1.4437	0.728533	0.473433
									1.1433	0.40552	0.354693				1.53883	0.792948	0.515293
36h	repeat	rp4	rp18	arf1	arf4	reference	dsegfp	dsNAT1	dsegfp	dsNAT1	relative expression	SE	dsegfp	dsTrp	dsegfp	dsTrp	relative expression	SE
	1	20.302	18.1815	22.7902	19.467	20.1166	25.4655	29.9424	0.426774	0.0191653	0.0473401	0.0103323	28.7691	29.9334	1.35946	0.606567	0.3096	0.0320684
	2	20.8398	17.3887	22.7929	20.2313	20.2184	25.6148	29.3883	0.41295	0.0301968	0.0745888		27.9737	29.5981	2.53192	0.821215	0.419159
	3	21.6553	17.8534	21.3261	20.0305	20.1591	25.6954	29.209	0.374807	0.0328177	0.0810627		28.2647	29.6793	1.9862	0.745052	0.380285
									0.404843	0.0273933	0.0676639				1.9592	0.724278	0.369681
48h	repeat	rp4	rp18	arf1	arf4	reference	dsegfp	dsNAT1	dsegfp	dsNAT1	relative expression	SE	dsegfp	dsTrp	dsegfp	dsTrp	relative expression	SE
	1	21.2977	17.9559	21.9506	21.1538	20.5279	27.0299	30.6375	0.191901	0.0157428	0.0816783	0.0333276	28.1983	30.0191	2.68538	0.760135	0.365865	0.0307668
	2	20.2378	18.493	21.6319	20.1823	20.1052	26.9955	30.6866	0.146625	0.0113521	0.0588981		28.4829	30.0633	1.64478	0.549997	0.264722
	3	21.3901	16.8518	21.1127	19.2279	19.5584	25.7396	28.625	0.239698	0.0324394	0.168305		27.7259	29.1369	1.90275	0.71553	0.344396
									0.192741	0.0198447	0.102961				2.07764	0.675221	0.324995
D3	repeat	rp4	rp18	arf1	arf4	reference	dsegfp	dsNAT1	dsegfp	dsNAT1	relative expression	SE	dsegfp	dsTrp	dsegfp	dsTrp	relative expression	SE
	1	19.9738	16.8418	21.3431	19.0007	19.2185	26.0597	29.0404	0.151696	0.0192174	0.126055	0.01558	28.0611	29.6987	1.19164	0.382983	0.186661	0.0405345
	2	21.834	18.3407	22.3286	19.3962	20.4071	27.0761	29.8281	0.170933	0.0253741	0.166439		27.9601	30.0824	2.91318	0.6691	0.326111
	3	19.5785	17.97	21.1749	19.5684	19.5401	26.5524	29.4914	0.13473	0.0175686	0.115239		27.5997	29.6448	2.05044	0.496834	0.242151
									0.152453	0.02072	0.135911				2.05175	0.516306	0.251641
D4	repeat	rp4	rp18	arf1	arf4	reference	dsegfp	dsNAT1	dsegfp	dsNAT1	relative expression	SE	dsegfp	dsTrp	dsegfp	dsTrp	relative expression	SE
	1	21.3733	18.4326	22.9379	20.3655	20.7122	26.7208	28.659	0.270162	0.0704966	0.302714	0.0411851	28.6481	30.1487	2.2341	0.789545	0.431813	0.0481507
	2	20.3316	17.9348	21.2686	21.0962	20.1119	26.6164	28.9756	0.191572	0.0373373	0.160327		28.3731	30.2518	1.78306	0.484865	0.265179
	3	21.7941	17.801	21.0162	21.0184	20.3462	26.5443	28.6322	0.236912	0.055727	0.239293		28.8878	30.0656	1.46817	0.648966	0.354929
									0.232882	0.0545203	0.234111				1.82844	0.641125	0.35064
D5	repeat	rp4	rp18	arf1	arf4	reference	dsegfp	dsNAT1	dsegfp	dsNAT1	relative expression	SE	dsegfp	dsTrp	dsegfp	dsTrp	relative expression	SE
	1	19.6325	16.879	22.5927	19.0482	19.4328	25.791	27.0162	0.212025	0.0906912	0.305172	0.0287111	27.3731	28.6947	2.22731	0.891126	0.365359	0.0808981
	2	20.8055	17.0439	21.3403	19.5969	19.6238	25.4284	26.8366	0.311198	0.117254	0.394554		27.4744	29.0679	2.37018	0.785399	0.322011
	3	19.8534	18.8501	20.9333	20.1366	19.9293	25.4908	27.4804	0.368318	0.0927456	0.312085		27.5815	28.5159	2.71964	1.42308	0.583458
									0.29718	0.10023	0.337271				2.43904	1.0332	0.423609
D6	repeat	rp4	rp18	arf1	arf4	reference	dsegfp	dsNAT1	dsegfp	dsNAT1	relative expression	SE	dsegfp	dsTrp	dsegfp	dsTrp	relative expression	SE
	1	20.1163	18.4151	21.9585	19.3928	19.9293	26.1967	26.8547	0.225788	0.143095	0.428407	0.0743001	27.7879	28.7412	2.35698	1.21726	0.510718	0.0558406
	2	21.4064	18.251	22.8473	19.8781	20.5239	26.3451	26.7974	0.307632	0.224841	0.673146		28.1164	29.2385	2.83446	1.30222	0.546365
	3	21.2901	17.3951	21.6832	19.431	19.8749	25.0889	26.631	0.468627	0.16092	0.481772		28.0005	29.1759	1.95885	0.867302	0.363889
									0.334016	0.176285	0.527775				2.38343	1.12893	0.473657
D7	repeat	rp4	rp18	arf1	arf4	reference	dsegfp	dsNAT1	dsegfp	dsNAT1	relative expression	SE	dsegfp	dsTrp	dsegfp	dsTrp	relative expression	SE
	1	21.0167	17.0343	20.8967	19.3618	19.5087	25.2034	25.902	0.33582	0.206922	0.646815	0.0387487	27.8721	28.009	1.66112	1.51074	0.581938	0.0433673
	2	20.3066	17.419	22.7671	20.2567	20.0971	26.0103	26.8245	0.288634	0.164153	0.513122		27.6865	28.5201	2.84062	1.59395	0.613991
	3	21.8329	16.9927	21.8069	19.4197	19.9091	25.6062	26.4859	0.335275	0.182215	0.569584		27.2882	28.0922	3.28641	1.88232	0.725071
									0.31991	0.18443	0.576507				2.59605	1.66234	0.640333
D8	repeat	rp4	rp18	arf1	arf4	reference	dsegfp	dsNAT1	dsegfp	dsNAT1	relative expression	SE	dsegfp	dsTrp	dsegfp	dsTrp	relative expression	SE
	1	20.0766	17.8285	22.9071	21.0882	20.3917	26.0677	26.9126	0.340207	0.18941	0.479629	0.0679064	28.2391	28.9427	2.37541	1.45859	0.664035	0.0246851
	2	21.2926	17.8893	22.5817	20.3941	20.4654	25.8049	26.4808	0.429581	0.268892	0.680897		28.4823	28.9917	2.11213	1.4838	0.675509
	3	19.8819	18.9744	22.3646	19.0675	20.0272	25.4167	26.0324	0.414939	0.270795	0.685715		28.0509	28.7332	2.10215	1.31	0.596386
									0.394909	0.243032	0.615414				2.19656	1.41746	0.64531
D9	repeat	rp4	rp18	arf1	arf4	reference	dsegfp	dsNAT1	dsegfp	dsNAT1	relative expression	SE	dsegfp	dsTrp	dsegfp	dsTrp	relative expression	SE
	1	20.3952	17.5783	22.6941	19.3307	19.9144	25.3092	25.6805	0.413407	0.319599	0.716518	0.0224608	28.0614	28.2866	1.9299	1.65099	0.758662	0.0498938
	2	20.8085	18.2333	21.0626	20.1645	20.0356	25.0722	25.6624	0.529913	0.351995	0.789149		27.7149	28.2162	2.66886	1.88547	0.866412
	3	20.2827	17.8968	21.0457	20.4591	19.8833	25.3445	25.5325	0.394813	0.346576	0.776998		28.0304	27.9624	1.92978	2.02292	0.929572
									0.446044	0.33939	0.760888				2.17618	1.85312	0.851549
concentration-effect curves （72h)
									NAT1 expression						Trp expression
0h	repeat	rp4	rp18	arf1	arf4	reference	dsegfp		dsegfp				dsegfp		dsegfp
	1	20.1082	18.3398	22.0284	21.0935	20.3458	24.4344		1.02234				29.4108		1.02142
	2	20.1527	18.8418	21.1578	20.516	20.1491	24.2733		0.99739				29.1175		1.09212
	3	19.9979	17.4138	20.9291	21.1613	19.8172	23.9646		0.981522				29.0681		0.897938
						20.1028	24.2233		1.00042				29.1984		1.00382
1X	repeat	rp4	rp18	arf1	arf4	reference	dsegfp	dsNAT1	dsegfp	dsNAT1	relative expression	SE	dsegfp	dsTrp	dsegfp	dsTrp	relative expression	SE
	1	19.9738	16.8418	21.3431	19.0007	19.2185	26.0597	29.0404	0.151696	0.0192174	0.126055	0.01558	28.0611	29.6987	1.19164	0.382983	0.186661	0.0405345
	2	21.834	18.3407	22.3286	19.3962	20.4071	27.0761	29.8281	0.170933	0.0253741	0.166439		27.9601	30.0824	2.91318	0.6691	0.326111
	3	19.5785	17.97	21.1749	19.5684	19.5401	26.5524	29.4914	0.13473	0.0175686	0.115239		27.5997	29.6448	2.05044	0.496834	0.242151
									0.152453	0.02072	0.135911				2.05175	0.516306	0.251641
4X	repeat	rp4	rp18	arf1	arf4	reference	dsegfp	dsNAT1	dsegfp	dsNAT1	relative expression	SE	dsegfp	dsTrp	dsegfp	dsTrp	relative expression	SE
	1	19.9738	16.8418	21.3431	19.0007	19.2185	26.5597	28.7404	0.107265	0.0236594	0.151584	0.0142113	27.06	28.94	2.3851	0.647993	0.313005	0.0138164
	2	21.834	18.3407	22.3286	19.3962	20.4071	26.9761	29.5281	0.183201	0.0312392	0.200147		28.7198	29.9974	1.72058	0.709707	0.342815
	3	19.5785	17.97	21.1749	19.5684	19.5401	26.1524	28.7914	0.177777	0.0285402	0.182855		27.5618	29.3447	2.10502	0.611717	0.295482
									0.156081	0.0278129	0.178195				2.07023	0.656472	0.3171
16X	repeat	rp4	rp18	arf1	arf4	reference	dsegfp	dsNAT1	dsegfp	dsNAT1	relative expression	SE	dsegfp	dsTrp	dsegfp	dsTrp	relative expression	SE
	1	19.9738	16.8418	21.3431	19.0007	19.2185	25.4597	27.0404	0.229928	0.0768695	0.42425	0.0121798	27.3907	28.1445	1.89651	1.12471	0.492395	0.053941
	2	21.834	18.3407	22.3286	19.3962	20.4071	26.8761	28.2281	0.19635	0.0769198	0.424528		27.9321	28.9088	2.97027	1.50932	0.660776
	3	19.5785	17.97	21.1749	19.5684	19.5401	26.7524	27.4914	0.117289	0.0702743	0.38785		27.646	28.0727	1.98568	1.47727	0.646747
									0.181189	0.0746879	0.41221				2.28416	1.37043	0.599973
64X	repeat	rp4	rp18	arf1	arf4	reference	dsegfp	dsNAT1	dsegfp	dsNAT1	relative expression	SE	dsegfp	dsTrp	dsegfp	dsTrp	relative expression	SE
	1	19.9738	16.8418	21.3431	19.0007	19.2185	25.6597	27.0404	0.200164	0.0768695	0.475087	0.0566181	27.8297	27.8612	1.39896	1.36874	0.71833	0.11571
	2	21.834	18.3407	22.3286	19.3962	20.4071	26.8761	27.8281	0.19635	0.101496	0.627292		28.4674	28.6432	2.04953	1.8144	0.952217
	3	19.5785	17.97	21.1749	19.5684	19.5401	27.1524	26.8914	0.0888885	0.106516	0.658315		27.4543	28.5592	2.26787	1.05441	0.553365
									0.161801	0.0949606	0.586898				1.90545	1.41252	0.741304
injection							NAT1		NAT1 ession		relative expression	SE	Trp		Trp ession		relative expression	SE
time-effect curves
0h	repeat	rp4	rp18	arf1	arf4	reference	dsegfp		dsegfp			0.0222214	dsegfp		dsegfp			0.0492014
	1	20.1082	18.3398	22.0284	21.0935	20.3458	24.8545		0.76407		0.995545		29.3545		1.06207		0.99711
	2	20.1527	18.8418	21.1578	20.516	20.1491	24.8085		0.688262				29.4085		0.892624
	3	19.9979	17.4138	20.9291	21.1613	19.8172	24.4225		0.714593				28.9225		0.993291
						20.1111	24.6944		0.722308				29.2277		0.98266
6h	repeat	rp4	rp18	arf1	arf4	reference	dsegfp	dsNAT1	dsegfp	dsNAT1	relative expression	SE	dsegfp	dsTrp	dsegfp	dsTrp	relative expression	SE
	1	21.3321	18.2671	20.7273	19.6913	19.9701	24.1033	24.0086	0.991213	1.05846	0.669358	0.0503161	29.1033	28.8086	0.974249	1.19504	0.94788	0.055474
	2	19.8158	18.4353	22.0482	20.2412	20.0941	24.1573	24.5515	1.04047	0.791707	0.500667		28.7573	29.2515	1.34941	0.958024	0.759883
	3	20.2961	18.2361	22.1	20.1995	20.1613	24.0362	24.3034	1.1856	0.985148	0.622997		28.9362	29.0934	1.24894	1.12001	0.888364
									1.07243	0.945105	0.597674				1.19087	1.09102	0.865376
12h	repeat	rp4	rp18	arf1	arf4	reference	dsegfp	dsNAT1	dsegfp	dsNAT1	relative expression	SE	dsegfp	dsTrp	dsegfp	dsTrp	relative expression	SE
	1	21.0614	17.2877	21.6574	20.483	20.0473	23.2874	24.5497	1.84086	0.767417	0.30874	0.012067	28.0874	28.8497	2.07841	1.22534	0.639875	0.0237401
	2	20.7273	17.911	21.2621	19.548	19.8195	23.2149	24.5229	1.65299	0.66761	0.268586		28.2149	28.6229	1.6247	1.22448	0.639429
	3	21.434	16.9789	22.0289	19.3261	19.8398	23.0829	24.4904	1.83704	0.692498	0.278599		28.0829	28.4904	1.8056	1.36129	0.710871
									1.77696	0.709175	0.285308				1.83623	1.27037	0.663392
18h	repeat	rp4	rp18	arf1	arf4	reference	dsegfp	dsNAT1	dsegfp	dsNAT1	relative expression	SE	dsegfp	dsTrp	dsegfp	dsTrp	relative expression	SE
	1	21.2333	17.803	22.0835	20.5605	20.3542	23.3581	25.155	2.16825	0.624005	0.264867	0.0324453	28.3581	29.755	2.13114	0.809287	0.487427	0.0283907
	2	20.2921	18.5797	21.3154	20.8748	20.2381	23.4498	24.8193	1.87749	0.726635	0.308429		28.7498	29.4193	1.49889	0.942392	0.567595
	3	19.7888	18.9216	21.4402	20.8515	20.2272	23.9065	25.4557	1.35771	0.46393	0.196921		28.9065	29.6557	1.33448	0.793924	0.478174
									1.80115	0.604857	0.256739				1.65484	0.848534	0.511065
24h	repeat	rp4	rp18	arf1	arf4	reference	dsegfp	dsNAT1	dsegfp	dsNAT1	relative expression	SE	dsegfp	dsTrp	dsegfp	dsTrp	relative expression	SE
	1	19.5195	17.0225	21.8884	20.0484	19.541	24.2433	27.7453	0.66811	0.0589714	0.05158	0.0118932	28.2433	29.7453	1.31335	0.463697	0.301331	0.0693425
	2	19.9403	18.7179	21.112	19.4271	19.7802	24.4313	28.1779	0.692273	0.0515749	0.0451106		28.0313	29.2779	1.79565	0.75676	0.491777
	3	20.9991	17.5941	22.908	20.4888	20.4065	24.4669	27.9144	1.0425	0.0955595	0.0835823		28.8669	29.8144	1.55309	0.805322	0.523334
									0.80096	0.0687019	0.060091				1.55403	0.67526	0.438814
36h	repeat	rp4	rp18	arf1	arf4	reference	dsegfp	dsNAT1	dsegfp	dsNAT1	relative expression	SE	dsegfp	dsTrp	dsegfp	dsTrp	relative expression	SE
	1	20.2885	17.4289	21.6038	20.0259	19.777	25.8575	28.9215	0.257025	0.030734	0.0759158	0.0161038	27.8575	29.4215	2.02101	0.683529	0.348882	0.072467
	2	19.7923	18.2101	21.3487	19.8203	19.7616	25.5272	28.7065	0.319723	0.0352947	0.0871811		28.0272	30.0065	1.77767	0.450841	0.230115
	3	21.708	18.9332	22.9695	20.6246	21.0061	26.4515	29.3872	0.399167	0.05217	0.128865		28.9515	30.1872	2.21938	0.942431	0.481029
									0.325305	0.0393996	0.0973205				2.00602	0.692267	0.353342
48h	repeat	rp4	rp18	arf1	arf4	reference	dsegfp	dsNAT1	dsegfp	dsNAT1	relative expression	SE	dsegfp	dsTrp	dsegfp	dsTrp	relative expression	SE
	1	20.4876	17.8967	22.1199	19.9765	20.0628	26.9741	30.7099	0.144504	0.0108465	0.0562751	0.0110191	27.9741	29.9099	2.27249	0.593975	0.285889	0.0776016
	2	20.9125	16.8208	22.6607	19.126	19.76	26.4863	29.994	0.164277	0.0144429	0.0749339		28.0863	29.194	1.70444	0.790915	0.38068
	3	21.5533	18.6798	22.2879	19.7491	20.5176	27.331	30.4177	0.154645	0.0182031	0.0944433		28.031	29.4177	2.9941	1.14506	0.551136
									0.154475	0.0144975	0.0752174				2.32368	0.843317	0.405902
D3	repeat	rp4	rp18	arf1	arf4	reference	dsegfp	dsNAT1	dsegfp	dsNAT1	relative expression	SE	dsegfp	dsTrp	dsegfp	dsTrp	relative expression	SE
	1	20.5245	18.1429	22.3358	20.5852	20.3415	27.3542	29.7449	0.1347	0.0256859	0.168484	0.0366822	28.8542	29.7449	1.49787	0.807882	0.393752	0.0463026
	2	20.8568	17.0964	22.8399	19.4337	19.9458	27.281	30.7496	0.10771	0.00972983	0.0638219		27.781	29.7496	2.3955	0.612052	0.298306
	3	20.0577	17.1435	21.504	20.8468	19.8146	27.069	30.8663	0.113917	0.00819382	0.0537466		28.069	29.9663	1.79147	0.480913	0.234391
									0.118776	0.0145365	0.0953509				1.89495	0.633615	0.308816
D4	repeat	rp4	rp18	arf1	arf4	reference	dsegfp	dsNAT1	dsegfp	dsNAT1	relative expression	SE	dsegfp	dsTrp	dsegfp	dsTrp	relative expression	SE
	1	20.4044	17.624	22.1045	20.147	20.0046	26.5941	29.6634	0.180613	0.0215178	0.0923978	0.00278977	28.5941	30.6634	1.42017	0.338392	0.185071	0.0431157
	2	21.7895	17.6235	21.0746	19.3965	19.9047	26.1727	29.6783	0.225699	0.0198718	0.0853301		28.1727	30.2783	1.77469	0.412357	0.225524
	3	21.8117	17.3178	21.2979	19.3302	19.8582	26.6347	29.4834	0.158651	0.0220241	0.0945719		28.6347	29.6834	1.24748	0.603038	0.32981
									0.188321	0.0211379	0.0907666				1.48078	0.451262	0.246802
D5	repeat	rp4	rp18	arf1	arf4	reference	dsegfp	dsNAT1	dsegfp	dsNAT1	relative expression	SE	dsegfp	dsTrp	dsegfp	dsTrp	relative expression	SE
	1	19.5661	17.2538	21.2229	21.0781	19.7132	26.8747	27.1367	0.121492	0.101316	0.340925	0.040278	27.8747	28.9367	1.91061	0.915119	0.375196	0.0405945
	2	21.0972	18.9897	21.1993	20.7634	20.4923	26.3691	28.4755	0.296001	0.0687391	0.231305		28.3691	29.2755	2.32748	1.24175	0.509112
	3	20.4396	17.8463	20.9592	20.5876	19.9182	26.0361	28.0315	0.250448	0.0628119	0.21136		28.0361	29.0315	1.96929	0.98779	0.404991
									0.222647	0.0776224	0.261196				2.06913	1.04822	0.429766
D6	repeat	rp4	rp18	arf1	arf4	reference	dsegfp	dsNAT1	dsegfp	dsNAT1	relative expression	SE	dsegfp	dsTrp	dsegfp	dsTrp	relative expression	SE
	1	20.7212	17.3313	21.412	20.1824	19.8481	25.8155	26.8174	0.277985	0.138809	0.415577	0.0341541	28.2155	28.9174	1.65654	1.01838	0.427274	0.0329213
	2	20.9524	17.2479	21.6606	20.2783	19.9603	26.1136	26.9631	0.244383	0.135627	0.40605		28.1136	28.9631	1.92161	1.06645	0.447442
	3	20.0006	17.1525	22.3607	19.1307	19.5725	25.7899	26.9708	0.233759	0.103105	0.308684		27.7899	28.9708	1.83806	0.810726	0.340151
									0.252042	0.125847	0.37677				1.8054	0.965183	0.404956
D7	repeat	rp4	rp18	arf1	arf4	reference	dsegfp	dsNAT1	dsegfp	dsNAT1	relative expression	SE	dsegfp	dsTrp	dsegfp	dsTrp	relative expression	SE
	1	21.4287	17.447	21.2655	20.6862	20.1381	26.2519	26.9583	0.251157	0.153921	0.481139	0.0408236	28.2519	28.9583	1.97487	1.21029	0.466206	0.0451995
	2	21.1807	18.8429	21.3569	20.0502	20.3323	26.8708	27.475	0.18711	0.123088	0.384758		27.8708	28.875	2.94253	1.46699	0.565084
	3	20.106	18.3526	21.9831	19.4043	19.9183	25.837	27.2254	0.28753	0.109833	0.343326		28.237	28.3254	1.71342	1.61159	0.620784
									0.241933	0.128947	0.403074				2.21027	1.42962	0.550691
D8	repeat	rp4	rp18	arf1	arf4	reference	dsegfp	dsNAT1	dsegfp	dsNAT1	relative expression	SE	dsegfp	dsTrp	dsegfp	dsTrp	relative expression	SE
	1	19.6882	17.3122	22.4209	20.2288	19.8288	25.555	26.5301	0.328559	0.16714	0.423236	0.0376509	28.555	29.2301	1.29174	0.809005	0.368305	0.0528008
	2	21.3624	18.0113	22.5143	20.5076	20.5301	26.71	26.9538	0.23992	0.202616	0.513071		28.71	29.5538	1.88651	1.05111	0.478526
	3	20.8248	18.8398	20.8917	20.758	20.3097	26.506	26.633	0.237204	0.217216	0.550041		28.506	29.133	1.86516	1.20773	0.549826
									0.268561	0.195657	0.495449				1.68114	1.02262	0.465552
D9	repeat	rp4	rp18	arf1	arf4	reference	dsegfp	dsNAT1	dsegfp	dsNAT1	relative expression	SE	dsegfp	dsTrp	dsegfp	dsTrp	relative expression	SE
	1	19.971	18.1073	20.7248	19.6316	19.5851	26.1734	25.7397	0.180758	0.244149	0.547365	0.021758	28.1734	28.4397	1.42132	1.18175	0.54304	0.00410964
	2	19.5241	17.5657	22.1725	19.9901	19.7454	25.6432	26.1095	0.291729	0.211159	0.473403		28.1432	28.6095	1.62202	1.17405	0.539501
	3	19.8328	17.8677	22.88	19.3303	19.897	25.798	26.1885	0.29107	0.222047	0.497814		28.798	28.7885	1.14435	1.15191	0.529328
									0.254519	0.225785	0.506194				1.3959	1.16924	0.53729
concentration-effect curves （72h)
							NAT1		NAT1 expression				Trp		Trp expression
0h	repeat	rp4	rp18	arf1	arf4	reference	dsegfp		dsegfp				dsegfp		dsegfp
	1	20.1082	18.3398	22.0284	21.0935	20.3458	24.8545		0.76407				29.3545		1.06207
	2	20.1527	18.8418	21.1578	20.516	20.1491	24.8085		0.688262				29.4085		0.892624
	3	19.9979	17.4138	20.9291	21.1613	19.8172	24.4225		0.714593				28.9225		0.993291
						20.1028	24.6944		0.722308				29.2277		0.98266
1X	repeat	rp4	rp18	arf1	arf4	reference	dsegfp	dsNAT1	dsegfp	dsNAT1	relative expression	SE	dsegfp	dsTrp	dsegfp	dsTrp	relative expression	SE
	1	20.5245	18.1429	22.3358	20.5852	20.3415	27.3542	29.7449	0.1347	0.0256859	0.168484	0.0366822	28.8542	29.7449	1.49787	0.807882	0.393752	0.0463026
	2	20.8568	17.0964	22.8399	19.4337	19.9458	27.281	30.7496	0.10771	0.00972983	0.0638219		27.781	29.7496	2.3955	0.612052	0.298306
	3	20.0577	17.1435	21.504	20.8468	19.8146	27.069	30.8663	0.113917	0.00819382	0.0537466		28.069	29.9663	1.79147	0.480913	0.234391
									0.118776	0.0145365	0.0953509				1.89495	0.633615	0.308816
4X	repeat	rp4	rp18	arf1	arf4	reference	dsegfp	dsNAT1	dsegfp	dsNAT1	relative expression	SE	dsegfp	dsTrp	dsegfp	dsTrp	relative expression	SE
	1	20.2274	18.0081	22.5145	19.9491	20.1117	27.058	29.9105	0.141038	0.0195276	0.125112	0.0222239	28.058	29.7105	2.21799	0.705516	0.34079	0.0224298
	2	20.5159	17.7507	22.4326	19.8146	20.0582	27.2557	29.168	0.118504	0.0314829	0.201708		28.2557	29.868	1.86362	0.609545	0.294433
	3	19.8012	17.2748	22.49	20.1337	19.8383	27.0533	29.3122	0.117072	0.0244601	0.156714		28.0533	29.3122	1.8411	0.769326	0.371613
									0.125538	0.0251568	0.161178				1.97423	0.694796	0.335612
16X	repeat	rp4	rp18	arf1	arf4	reference	dsegfp	dsNAT1	dsegfp	dsNAT1	relative expression	SE	dsegfp	dsTrp	dsegfp	dsTrp	relative expression	SE
	1	21.9177	17.0052	21.4743	21.0598	20.2622	27.7332	28.4801	0.0980401	0.0584204	0.322428	0.0219504	28.4332	29.0801	1.89817	1.21227	0.53073	0.0380132
	2	20.4507	18.3458	22.0924	20.3649	20.2695	26.9318	28.4659	0.171722	0.0592948	0.327254		28.0318	28.8659	2.51969	1.41337	0.618773
	3	19.5896	17.9217	21.3655	20.7918	19.8725	27.319	28.4057	0.0997163	0.0469501	0.259122		28.319	28.8057	1.56815	1.11912	0.48995
									0.12316	0.0548884	0.302934				1.99534	1.24826	0.546484
64X	repeat	rp4	rp18	arf1	arf4	reference	dsegfp	dsNAT1	dsegfp	dsNAT1	relative expression	SE	dsegfp	dsTrp	dsegfp	dsTrp	relative expression	SE
	1	20.0109	17.8833	21.0448	20.3665	19.7899	27.0445	27.4375	0.113904	0.0867427	0.536108	0.0288047	28.0445	28.2375	1.79127	1.56697	0.822364	0.0484062
	2	21.2577	18.1916	20.8728	19.7993	19.9942	26.9888	27.455	0.136398	0.0987375	0.610241		28.2888	28.7495	1.74229	1.26601	0.664414
	3	20.7526	18.8442	21.7698	20.4662	20.4308	27.4387	27.8432	0.135145	0.102099	0.631015		28.4387	28.9324	2.12531	1.5094	0.792147
									0.128482	0.0958597	0.592455				1.88629	1.44746	0.759642

## Sheet: S3 Fig
S3A Fig
CK			Tukey		p-value	dsegfp			Tukey		p-value	dsSHD				CK			Tukey		p-value	dsegfp			Tukey		p-value	dsSHD
SHD EXPS	AVG	SE	CK	dsegfp	0.992	SHD EXPS	AVG	SE	dsegfp	dsSHD	0	SHD EXPS	AVG	SE	20E titer	20E titer	AVG	SE	CK	dsegfp	0.449	20E titer	AVG	SE	dsegfp	dsSHD	0.003	20E titer	AVG	SE
1.09858	1.00315	0.050107				0.914892	0.996357	0.0424765				0.289051	0.241645	0.0264787		36.9658	32.2212	2.52531				24.3438	28.3441	2.30983				8.4344	10.9385	1.34379
0.928939		0		dsSHD	0	1.01622		0				0.238386		0		28.3495		0		dsSHD	0.001	32.3453		0				13.0358		0
0.981942		0				1.05795		0				0.1975		0		31.3483		0				28.3433		0				11.3453		0
FTZ-F1-1 EXPS	AVG	SE	CK	dsegfp	0.816	SHD EXPS	AVG	SE	dsegfp	dsSHD	0.001	FTZ-F1-1 EXPS	AVG	SE
1.21052	1.01243	0.109908				1.15226	1.07264	0.0407959				0.34443	0.319027	0.0223615
0.99588		0		dsSHD	0.001	1.04827		0				0.338203		0
0.830873		0				1.01738		0				0.274449		0
FTZ-F1-2 EXPS	AVG	SE	CK	dsegfp	0.705	FTZ-F1-2 EXPS	AVG	SE	dsegfp	dsSHD	0	FTZ-F1-2 EXPS	AVG	SE
1.17885	1.00912	0.091772				1.05835	0.931196	0.0688218				0.179896	0.164453	0.0188495
0.863755		0		dsSHD	0	0.82197		0				0.126948		0
0.984763		0				0.913271		0				0.186515		0
S3B Fig
CK			Tukey		p-value	dsegfp			Tukey		p-value	dsEcR
EcR EXPS	AVG	SE	CK	dsegfp	0.711	EcR EXPS	AVG	SE	dsegfp	dsEcR	0	EcR EXPS	AVG	SE
1.06072	1.00179	0.0338998				1.08632	1.06176	0.068092				0.321605	0.386133	0.0493285
1.00134		0		dsEcR	0	0.933473		0				0.483027		0
0.943293		0				1.16548		0				0.353768		0
FTZ-F1-1 EXPS	AVG	SE	CK	dsegfp	0.286	EcR EXPS	AVG	SE	dsegfp	dsEcR	0	FTZ-F1-1 EXPS	AVG	SE
1.03163	1.00197	0.0304894				0.886034	0.936429	0.0257289				0.34423	0.305037	0.0262557
1.03327		0		dsEcR	0	0.952612		0				0.255175		0
0.940995		0				0.970639		0				0.315706		0
FTZ-F1-2 EXPS	AVG	SE	CK	dsegfp	0.878	FTZ-F1-2 EXPS	AVG	SE	dsegfp	dsEcR	0.001	FTZ-F1-2 EXPS	AVG	SE
1.13234	1.0046	0.0649201				1.01306	1.04887	0.0200132				0.309546	0.414835	0.0306656
0.960861		0		dsEcR	0.002	1.08226		0				0.588265		0
0.920596		0				1.05131		0				0.346694		0
S3C Fig
CK			Tukey		p-value	dsegfp			Tukey		p-value	dsHR3
HR3 EXPS	AVG	SE	CK	dsegfp	0.688	HR3 EXPS	AVG	SE	dsegfp	dsHR3	0	HR3 EXPS	AVG	SE
0.978678	1.00019	0.0137217				0.990071	1.04298	0.0533464				0.0774902	0.115626	0.0276218
1.0257		0		dsHR3	0	0.989188		0				0.169308		0
0.996186		0				1.14967		0				0.100079		0
FTZ-F1-1 EXPS	AVG	SE	CK	dsegfp	0.926	HR3 EXPS	AVG	SE	dsegfp	dsHR3	0.01	FTZ-F1-1 EXPS	AVG	SE
1.0269	1.00285	0.0541508				1.42443	1.06112	0.181699				0.390702	0.366343	0.0137155
0.899377		0		dsHR3	0.015	0.872727		0				0.365085		0
1.08228		0				0.886198		0				0.343241		0
FTZ-F1-2 EXPS	AVG	SE	CK	dsegfp	0.703	FTZ-F1-2 EXPS	AVG	SE	dsegfp	dsHR3	0.001	FTZ-F1-2 EXPS	AVG	SE
0.965685	1.00642	0.0834724				1.33888	1.10619	0.121287				0.306291	0.272101	0.0306656
0.886585		0		dsHR3	0.002	1.04923		0				0.267468		0
1.167		0				0.930472		0				0.242545		0
S3D Fig
CK			Tukey		p-value	dsegfp			Tukey		p-value	dsILP2
ILP2 EXPS	AVG	SE	CK	dsegfp	0.964	ILP2 EXPS	AVG	SE	dsegfp	dsILP2	0	ILP2 EXPS	AVG	SE
0.890789	1.00295	0.0581895				0.983222	0.989037	0.028737				0.127161	0.111892	0.0129858
1.08591		0		dsILP2	0	1.04146		0				0.0860627		0
1.03216		0				0.942426		0				0.122451		0
InR EXPS	AVG	SE	CK	dsegfp	0.97	ILP2 EXPS	AVG	SE	dsegfp	dsILP2	0	InR EXPS	AVG	SE
1.07883	1.00285	0.0510357				1.09688	1.03569	0.0312456				3.64203	3.35307	0.159734
0.905835		0		dsILP2	0	1.01609		0				3.32659		0
1.0239		0				0.9941		0				3.0906		0
4EBP EXPS	AVG	SE	CK	dsegfp	0.994	4EBP EXPS	AVG	SE	dsegfp	dsILP2	0	4EBP EXPS	AVG	SE
1.01756	1.00242	0.0510454				0.967581	0.981818	0.00720618				4.25275	4.27256	0.0306656
1.08228		0		dsILP2	0	0.990876		0				3.88549		0
0.907411		0				0.986996		0				4.67945		0
S3E Fig
CK			Tukey		p-value	dsegfp			Tukey		p-value	dsAS-C				CK			Tukey		p-value	dsegfp			Tukey		p-value	dsAS-C
AS-C EXPS	AVG	SE	CK	dsegfp	0.829	AS-C EXPS	AVG	SE	dsegfp	dsAS-C	0	AS-C EXPS	AVG	SE	JH titer	JH titer	AVG	SE	CK	dsegfp	0.692	JH titer	AVG	SE	dsegfp	dsAS-C	0	JH titer	AVG	SE
0.959309	1.00118	0.0294744				1.09926	1.02645	0.0397199				0.237391	0.242985	0.0168352		0.4734	0.4971	0.0614008				0.3438	0.4108	0.0662514				1.5568	1.55133	0.0867034
0.986173		0		dsAS-C	0	0.962526		0				0.274537		0		0.6133		0		dsAS-C	0	0.3453		0				1.6987		0
1.05805		0				1.01757		0				0.217028		0		0.4046		0				0.5433		0				1.3985		0
Kr-h1 EXPS	AVG	SE	CK	dsegfp	0.704	Kr-h1 EXPS	AVG	SE	dsegfp	dsAS-C	0	Rr-h1 EXPS	AVG	SE
0.988472	1.00094	0.0271461				0.862701	0.929842	0.036968				3.91997	3.7302	0.0953382
0.961406		0		dsAS-C	0	0.936597		0				3.61921		0
1.05293		0				0.990226		0				3.65142		0
S3F Fig
CK			Tukey		p-value	dsegfp			Tukey		p-value	dsJHEH1				CK			Tukey		p-value	dsegfp			Tukey		p-value	dsJHEH1
JHEH1 EXPS	AVG	SE	CK	dsegfp	0.998	JHEH1 EXPS	AVG	SE	dsegfp	dsJHEH1	0	JHEH1 EXPS	AVG	SE	JH titer	JH titer	AVG	SE	CK	dsegfp	0.792	JH titer	AVG	SE	dsegfp	dsJHEH1	0	JH titer	AVG	SE
0.975995	1.0019	0.047288				1.09769	0.997859	0.0601404				0.21655	0.223457	0.014607		0.5658	0.4212	0.0723008				0.3438	0.544133	0.115904				2.4344	2.10517	0.173559
1.09363		0		dsJHEH1	0	1.00604		0				0.202329		0		0.3495		0		dsJHEH1	0	0.7453		0				2.0358		0
0.936084		0				0.889843		0				0.251494		0		0.3483		0				0.5433		0				1.8453		0
Kr-h1 EXPS	AVG	SE	CK	dsegfp	0.975	Kr-h1 EXPS	AVG	SE	dsegfp	dsJHEH1	0	Rr-h1 EXPS	AVG	SE
1.06448	1.00409	0.0594934				0.960112	0.983334	0.0326202				3.34329	3.52549	0.097478
0.885106		0		dsJHEH1	0	1.04774		0				3.55654		0
1.06268		0				0.942146		0				3.67666		0
S3G Fig
CK			Tukey		p-value	dsegfp			Tukey		p-value	dsJHDK				CK			Tukey		p-value	dsegfp			Tukey		p-value	dsJHDK
JHDK EXPS	AVG	SE	CK	dsegfp	0.994	JHDK EXPS	AVG	SE	dsegfp	dsJHDK	0	JHDK EXPS	AVG	SE	JH titer	JH titer	AVG	SE	CK	dsegfp	0.714	JH titer	AVG	SE	dsegfp	dsJHDK	0.003	JH titer	AVG	SE
0.885168	1.00784	0.0898177				0.92405	0.998306	0.0640203				0.226424	0.264721	0.0203507		0.2658	0.387867	0.0837766				0.3438	0.497467	0.0786365				1.4344	1.27183	0.120787
1.18282		0		dsJHDK	0	1.12577		0				0.271933		0		0.3495		0		dsJHDK	0.002	0.5453		0				1.0358		0
0.955521		0				0.9451		0				0.295806		0		0.5483		0				0.6033		0				1.3453		0
Kr-h1 EXPS	AVG	SE	CK	dsegfp	1	Kr-h1 EXPS	AVG	SE	dsegfp	dsJHDK	0.694	Rr-h1 EXPS	AVG	SE
1.0046	1.00003	0.00229311				0.958157	0.986075	0.0480251				2.37363	1.50598	0.755894
0.998076		0		dsJHDK	0.706	0.920444		0				8.57077e-11		0
0.997406		0				1.07963		0				2.14431		0
S3H Fig
CK			Tukey		p-value	dsegfp			Tukey		p-value	dsJHAMT				CK			Tukey		p-value	dsegfp			Tukey		p-value	dsJHAMT
JHAMT EXPS	AVG	SE	CK	dsegfp	0.965	JHAMT EXPS	AVG	SE	dsegfp	dsJHAMT	0.001	JHAMT EXPS	AVG	SE	JH titer	JH titer	AVG	SE	CK	dsegfp	0.952	JH titer	AVG	SE	dsegfp	dsJHAMT	0.006	JH titer	AVG	SE
0.867961	1.0053	0.0728676				0.923152	0.978989	0.0323651				0.456706	0.265479	0.0972804		0.4058	0.377867	0.0162539				0.4038	0.387467	0.00887099				0.2344	0.2285	0.0346226
1.11619		0		dsJHAMT	0.001	1.03527		0				0.200922		0		0.3495		0		dsJHAMT	0.008	0.3853		0				0.1658		0
1.03174		0				0.97855		0				0.138808		0		0.3783		0				0.3733		0				0.2853		0
Kr-h1 EXPS	AVG	SE	CK	dsegfp	0.9	Kr-h1 EXPS	AVG	SE	dsegfp	dsJHAMT	0	Rr-h1 EXPS	AVG	SE
0.85878	1.00657	0.0814043				1.11396	1.04121	0.0474421				0.171122	0.171422	0.018722
1.13961		0		dsJHAMT	0	0.952084		0				0.139145		0
1.02132		0				1.05759		0				0.203998		0
S3I Fig
CK			Tukey		p-value	dsegfp			Tukey		p-value	dsMet
Met EXPS	AVG	SE	CK	dsegfp	0.87	Met EXPS	AVG	SE	dsegfp	dsMet	0	Met EXPS	AVG	SE
0.874289	1.00956	0.102761				1.02105	1.05447	0.0276621				0.29629	0.294413	0.0189126
0.943203		0		dsMet	0	1.033		0				0.260757		0
1.2112		0				1.10936		0				0.326191		0
Kr-h1 EXPS	AVG	SE	CK	dsegfp	0.608	Kr-h1 EXPS	AVG	SE	dsegfp	dsMet	0	Rr-h1 EXPS	AVG	SE
1.04989	1.00078	0.0269784				0.836828	0.942431	0.0653004				0.290566	0.280246	0.0138194
0.956872		0		dsMet	0	0.928686		0				0.252882		0
0.995567		0				1.06178		0				0.297291		0

## Sheet: S4 Fig
S4A Fig
dispose Day	CK			Tukey		p-value	JH
1D	PTTH EXPS	AVG	SE	CK	JH	0.145	PTTH EXPS	AVG	SE
	0.997617	1.00404	0.0607111				0.750213	0.84076	0.0555653
	0.902243		0				0.941832		0
	1.11226		0				0.830236		0
2D	PTTH EXPS	AVG	SE	CK	JH	0.001	PTTH EXPS	AVG	SE
	0.730538	0.658694	0.0359565				0.265591	0.296138	0.0242379
	0.62549		0				0.344009		0
	0.620053		0				0.278814		0
3D	PTTH EXPS	AVG	SE	CK	JH	0	PTTH EXPS	AVG	SE
	0.468813	0.515368	0.035889				0.112474	0.118	0.00735205
	0.585959		0				0.132563		0
	0.491332		0				0.108962		0
4D	PTTH EXPS	AVG	SE	CK	JH	0.004	PTTH EXPS	AVG	SE
	0.29235	0.329952	0.0278823				0.12792	0.121504	0.0154469
	0.313089		0				0.0921244		0
	0.384416		0				0.144467		0
5D	PTTH EXPS	AVG	SE	CK	JH	0.029	PTTH EXPS	AVG	SE
	0.24658	0.217966	0.0158826				0.119406	0.100224	0.011758
	0.215606		0				0.078852		0
	0.191713		0				0.102414		0
S4B Fig
dispose Day	CK			Tukey		p-value	dsegfp			Tukey		p-value	dsAS-C
1D	PTTH EXPS	AVG	SE	CK	dsegfp	0.602	PTTH EXPS	AVG	SE	dsegfp	AS-C	0.219	PTTH EXPS	AVG	SE
	1.1084	1.00256	0.0530184				0.952135	0.916319	0.046899				0.695656	0.75296	0.0781438
	0.955335		0		AS-C	0.062	0.973489		0				0.907535		0
	0.943958		0				0.823335		0				0.65569		0
2D	PTTH EXPS	AVG	SE	CK	dsegfp	0.012	PTTH EXPS	AVG	SE	dsegfp	AS-C	0.02	PTTH EXPS	AVG	SE
	0.836379	0.738681	0.0649362				0.452026	0.491026	0.0205499				0.295741	0.269318	0.0199623
	0.615728		0		AS-C	0	0.499293		0				0.230186		0
	0.763937		0				0.521758		0				0.282026		0
3D	PTTH EXPS	AVG	SE	CK	dsegfp	0.95	PTTH EXPS	AVG	SE	dsegfp	AS-C	0	PTTH EXPS	AVG	SE
	0.477031	0.48692	0.00970106				0.483673	0.500552	0.0484965				0.13528	0.130554	0.0225986
	0.506321		0		AS-C	0	0.426275		0				0.089264		0
	0.477407		0				0.591709		0				0.167119		0
4D	PTTH EXPS	AVG	SE	CK	dsegfp	0.526	PTTH EXPS	AVG	SE	dsegfp	AS-C	0	PTTH EXPS	AVG	SE
	0.37309	0.424995	0.0278635				0.488354	0.463668	0.030635				0.107287	0.112575	0.00283368
	0.468513		0		AS-C	0	0.402761		0				0.113454		0
	0.433381		0				0.499888		0				0.116984		0
5D	PTTH EXPS	AVG	SE	CK	dsegfp	1	PTTH EXPS	AVG	SE	dsegfp	AS-C	0.018	PTTH EXPS	AVG	SE
	0.258179	0.341235	0.0506549				0.293434	0.342804	0.0377432				0.142283	0.130304	0.0198323
	0.332524		0		AS-C	0.019	0.416942		0				0.157062		0
	0.433003		0				0.318036		0				0.0915684		0
S4C Fig
dispose Day	CK			Tukey		p-value	dsegfp			Tukey		p-value	dsJHEH1
1D	PTTH EXPS	AVG	SE	CK	dsegfp	0.996	PTTH EXPS	AVG	SE	dsegfp	JHEH1	0.138	PTTH EXPS	AVG	SE
	1.10331	1.00383	0.0613909				1.14659	1.01141	0.0680953				0.721946	0.802909	0.0658675
	1.01641		0		JHEH1	0.154	0.958213		0				0.933387		0
	0.891769		0				0.929441		0				0.753394		0
2D	PTTH EXPS	AVG	SE	CK	dsegfp	0.952	PTTH EXPS	AVG	SE	dsegfp	JHEH1	0.003	PTTH EXPS	AVG	SE
	0.523743	0.586972	0.0604667				0.536366	0.609812	0.0703543				0.157983	0.164851	0.00542733
	0.529311		0		JHEH1	0.003	0.750474		0				0.161006		0
	0.707863		0				0.542595		0				0.175565		0
3D	PTTH EXPS	AVG	SE	CK	dsegfp	0.43	PTTH EXPS	AVG	SE	dsegfp	JHEH1	0.02	PTTH EXPS	AVG	SE
	0.390562	0.51856	0.0927404				0.453239	0.678784	0.114022				0.234256	0.217127	0.00862601
	0.466306		0		JHEH1	0.101	0.820709		0				0.206786		0
	0.698812		0				0.762405		0				0.210337		0
4D	PTTH EXPS	AVG	SE	CK	dsegfp	0.997	PTTH EXPS	AVG	SE	dsegfp	JHEH1	0.001	PTTH EXPS	AVG	SE
	0.435504	0.42825	0.0398617				0.480671	0.431443	0.0248016				0.175134	0.148433	0.0184894
	0.355867		0		JHEH1	0.001	0.401551		0				0.157239		0
	0.49338		0				0.412108		0				0.112927		0
5D	PTTH EXPS	AVG	SE	CK	dsegfp	0.021	PTTH EXPS	AVG	SE	dsegfp	JHEH1	0.001	PTTH EXPS	AVG	SE
	0.286405	0.240508	0.0275481				0.345952	0.407221	0.0387527				0.0997138	0.115378	0.0253223
	0.191163		0		JHEH1	0.066	0.396747		0				0.0815009		0
	0.243957		0				0.478964		0				0.164919		0
S4D Fig
dispose Day	CK			Tukey		p-value	dsegfp			Tukey		p-value	dsJHDK
1D	PTTH EXPS	AVG	SE	CK	dsegfp	0.723	PTTH EXPS	AVG	SE	dsegfp	JHDK	0.455	PTTH EXPS	AVG	SE
	1.04564	1.00199	0.0382955				1.04558	0.862603	0.0962821				1.45231	1.08858	0.189858
	0.925665		0		JHDK	0.878	0.719159		0				0.81231		0
	1.03467		0				0.823065		0				1.00111		0
2D	PTTH EXPS	AVG	SE	CK	dsegfp	0.972	PTTH EXPS	AVG	SE	dsegfp	JHDK	0.001	PTTH EXPS	AVG	SE
	0.479568	0.526272	0.0243307				0.574621	0.533659	0.0228008				0.331459	0.29759	0.0207896
	0.537793		0		JHDK	0.001	0.495822		0				0.301545		0
	0.561456		0				0.530535		0				0.259768		0
3D	PTTH EXPS	AVG	SE	CK	dsegfp	0.64	PTTH EXPS	AVG	SE	dsegfp	JHDK	0	PTTH EXPS	AVG	SE
	0.477075	0.459821	0.0270805				0.537261	0.490179	0.0246878				0.140811	0.12244	0.0153087
	0.406733		0		JHDK	0	0.47952		0				0.134466		0
	0.495655		0				0.453757		0				0.0920424		0
4D	PTTH EXPS	AVG	SE	CK	dsegfp	0.734	PTTH EXPS	AVG	SE	dsegfp	JHDK	0.004	PTTH EXPS	AVG	SE
	0.42314	0.410519	0.039865				0.400478	0.446731	0.0401355				0.185106	0.195805	0.0109758
	0.472386		0		JHDK	0.009	0.413042		0				0.217754		0
	0.336031		0				0.526674		0				0.184554		0
5D	PTTH EXPS	AVG	SE	CK	dsegfp	0.984	PTTH EXPS	AVG	SE	dsegfp	JHDK	0.002	PTTH EXPS	AVG	SE
	0.308373	0.317022	0.0139395				0.310189	0.321197	0.00571842				0.130702	0.163115	0.0259511
	0.344299		0		JHDK	0.002	0.324014		0				0.214427		0
	0.298393		0				0.329388		0				0.144216		0
S4E Fig
dispose Day	CK			Tukey		p-value	dsegfp			Tukey		p-value	dsJHAMT
1D	PTTH EXPS	AVG	SE	CK	dsegfp	0.381	PTTH EXPS	AVG	SE	dsegfp	JHAMT	0.501	PTTH EXPS	AVG	SE
	1.03334	1.00163	0.0387767				0.90861	0.906944	0.0359136				0.965379	0.985179	0.0607566
	1.04707		0		JHAMT	0.966	0.968299		0				1.09891		0
	0.924486		0				0.843924		0				0.891252		0
2D	PTTH EXPS	AVG	SE	CK	dsegfp	0.766	PTTH EXPS	AVG	SE	dsegfp	JHAMT	0.027	PTTH EXPS	AVG	SE
	0.796954	0.674289	0.0645335				0.647475	0.620364	0.0577002				0.887414	0.892053	0.0335158
	0.647722		0		JHAMT	0.064	0.509666		0				0.952284		0
	0.578191		0				0.703951		0				0.83646		0
3D	PTTH EXPS	AVG	SE	CK	dsegfp	0.806	PTTH EXPS	AVG	SE	dsegfp	JHAMT	0.009	PTTH EXPS	AVG	SE
	0.474789	0.442776	0.064698				0.431209	0.492843	0.0453746				0.759377	0.855426	0.0551989
	0.535347		0		JHAMT	0.005	0.465976		0				0.856315		0
	0.318194		0				0.581344		0				0.950585		0
4D	PTTH EXPS	AVG	SE	CK	dsegfp	0.963	PTTH EXPS	AVG	SE	dsegfp	JHAMT	0	PTTH EXPS	AVG	SE
	0.332394	0.314365	0.0160544				0.337906	0.323446	0.0290215				0.798804	0.746116	0.0264742
	0.328359		0		JHAMT	0	0.364897		0				0.715235		0
	0.282341		0				0.267534		0				0.724308		0
5D	PTTH EXPS	AVG	SE	CK	dsegfp	0.992	PTTH EXPS	AVG	SE	dsegfp	JHAMT	0.72	PTTH EXPS	AVG	SE
	0.309701	0.265209	0.0356418				0.320895	0.270066	0.0257153				0.192316	0.237698	0.0237353
	0.291195		0		JHAMT	0.786	0.237859		0				0.272449		0
	0.19473		0				0.251443		0				0.24833		0
S4F Fig
dispose Day	CK			Tukey		p-value	dsegfp			Tukey		p-value	dsMet
1D	PTTH EXPS	AVG	SE	CK	dsegfp	0.998	PTTH EXPS	AVG	SE	dsegfp	Met	0.78	PTTH EXPS	AVG	SE
	1.10514	1.00454	0.0642376				0.837665	1.01135	0.0913956				0.944609	0.9415	0.0558236
	1.02345		0		Met	0.816	1.04884		0				0.843293		0
	0.885033		0				1.14754		0				1.0366		0
2D	PTTH EXPS	AVG	SE	CK	dsegfp	0.665	PTTH EXPS	AVG	SE	dsegfp	Met	0.282	PTTH EXPS	AVG	SE
	0.528534	0.560283	0.0581094				0.699905	0.658808	0.0713203				0.861892	0.846143	0.0993682
	0.672978		0		Met	0.092	0.756551		0				1.00984		0
	0.479339		0				0.519967		0				0.6667		0
3D	PTTH EXPS	AVG	SE	CK	dsegfp	0.981	PTTH EXPS	AVG	SE	dsegfp	Met	0.012	PTTH EXPS	AVG	SE
	0.429724	0.470855	0.0232297				0.595221	0.458988	0.0682779				0.677074	0.733437	0.0281817
	0.51013		0		Met	0.014	0.399001		0				0.761734		0
	0.472713		0				0.382743		0				0.761503		0
4D	PTTH EXPS	AVG	SE	CK	dsegfp	0.93	PTTH EXPS	AVG	SE	dsegfp	Met	0.008	PTTH EXPS	AVG	SE
	0.278309	0.298381	0.0143579				0.253145	0.269763	0.0220301				0.47433	0.6391	0.092092
	0.326202		0		Met	0.011	0.313411		0				0.792766		0
	0.290633		0				0.242732		0				0.650203		0
5D	PTTH EXPS	AVG	SE	CK	dsegfp	0.773	PTTH EXPS	AVG	SE	dsegfp	Met	0.004	PTTH EXPS	AVG	SE
	0.172564	0.205134	0.0324934				0.183606	0.182101	0.00899333				0.31397	0.355979	0.0221736
	0.270121		0		Met	0.009	0.19687		0				0.364677		0
	0.172717		0				0.165826		0				0.38929		0
S4G Fig
dispose Day	CK			Tukey		p-value	dsegfp			Tukey		p-value	dsPTTH			Tukey		p-value	20E			Tukey		p-value	20E+PTTH
1D	JHAMT EXPS	AVG	SE	CK	dsegfp	0.556	JHAMT EXPS	AVG	SE	dsegfp	dsPTTH	0.947	JHAMT EXPS	AVG	SE	dsPTTH	20E	0.329	JHAMT EXPS	AVG	SE	20E	20E+PTTH	0.027	JHAMT EXPS	AVG	SE
	0.942204	1.00213	0.0299662		dsPTTH	0.914	0.963761	0.897438	0.0480359		20E	0.704	1.01846	0.945929	0.0398611				0.774686	0.81059	0.0376224				0.462486	0.562459	0.0719414
	1.03273		0		20E	0.101	0.804083		0		20E+PTTH	0.004	0.93833		0		20E+PTTH	0.001	0.885809		0				0.70206		0
	1.03146		0		20E+PTTH	0.001	0.924471		0				0.881001		0				0.771274		0				0.522831		0
2D	JHAMT EXPS	AVG	SE	CK	dsegfp	0.672	JHAMT EXPS	AVG	SE	dsegfp	dsPTTH	0.615	JHAMT EXPS	AVG	SE	dsPTTH	20E	1	JHAMT EXPS	AVG	SE	20E	20E+PTTH	0.967	JHAMT EXPS	AVG	SE
	0.864338	0.948323	0.0675449		dsPTTH	1	1.09038	1.12788	0.14466		20E	0.543	0.845626	0.934699	0.0814778				0.821281	0.91752	0.0591235				0.913422	1.00173	0.0947797
	0.898682		0		20E	0.999	1.39508		0		20E+PTTH	0.873	1.09741		0		20E+PTTH	0.985	0.906139		0				1.19115		0
	1.08195		0		20E+PTTH	0.994	0.89819		0				0.861061		0				1.02514		0				0.900625		0
1D	Met EXPS	AVG	SE	CK	dsegfp	0.996	Met EXPS	AVG	SE	dsegfp	dsPTTH	0.993	Met EXPS	AVG	SE	dsPTTH	20E	0.967	Met EXPS	AVG	SE	20E	20E+PTTH	0.479	Met EXPS	AVG	SE
	0.989767	1.00143	0.0267725		dsPTTH	0.935	0.976503	0.954143	0.0926039		20E	0.83	0.872805	0.897541	0.132048				0.663805	0.812042	0.104818				1.15151	1.04225	0.0925245
	0.962		0		20E	0.646	1.10218		0		20E+PTTH	0.963	1.13762		0		20E+PTTH	0.82	1.01453		0				0.858277		0
	1.05252		0		20E+PTTH	0.998	0.783741		0				0.682199		0				0.757787		0				1.11695		0
2D	Met EXPS	AVG	SE	CK	dsegfp	0.968	Met EXPS	AVG	SE	dsegfp	dsPTTH	0.927	Met EXPS	AVG	SE	dsPTTH	20E	0.564	Met EXPS	AVG	SE	20E	20E+PTTH	0.858	Met EXPS	AVG	SE
	1.04183	1.00566	0.0347582		dsPTTH	0.634	0.863864	1.07111	0.110511		20E	0.941	1.15945	1.15478	0.0596298				0.987257	0.992617	0.068595				0.821597	0.889207	0.0785363
	0.936163		0		20E	1	1.24125		0		20E+PTTH	0.463	1.04925		0		20E+PTTH	0.163	0.876577		0				1.04579		0
	1.03899		0		20E+PTTH	0.801	1.10822		0				1.25565		0				1.11402		0				0.80023		0
1D	Kr-h1 EXPS	AVG	SE	CK	dsegfp	0.998	Kr-h1 EXPS	AVG	SE	dsegfp	dsPTTH	0.836	Kr-h1 EXPS	AVG	SE	dsPTTH	20E	0.679	Kr-h1 EXPS	AVG	SE	20E	20E+PTTH	1	Kr-h1 EXPS	AVG	SE
	0.819501	1.01378	0.105209		dsPTTH	0.947	1.15121	0.966085	0.114885		20E	0.998	1.07028	1.12404	0.102746				1.1738	0.919752	0.128276				1.01895	0.942112	0.0864156
	1.04092		0		20E	0.97	0.991388		0		20E+PTTH	1	1.32269		0		20E+PTTH	0.759	0.823689		0				1.03776		0
	1.18091		0		20E+PTTH	0.989	0.755658		0				0.979163		0				0.761767		0				0.769622		0
2D	Kr-h1 EXPS	AVG	SE	CK	dsegfp	1	Kr-h1 EXPS	AVG	SE	dsegfp	dsPTTH	0.968	Kr-h1 EXPS	AVG	SE	dsPTTH	20E	0.984	Kr-h1 EXPS	AVG	SE	20E	20E+PTTH	0.999	Kr-h1 EXPS	AVG	SE
	1.26661	0.952146	0.157238		dsPTTH	0.928	0.773639	0.927067	0.160796		20E	1	0.715983	0.833841	0.061707				0.937151	0.910965	0.0164224				0.848601	0.874415	0.0413262
	0.797241		0		20E	0.999	1.24855		0		20E+PTTH	0.996	0.924477		0		20E+PTTH	0.999	0.915042		0				0.95532		0
	0.792586		0		20E+PTTH	0.984	0.759014		0				0.861064		0				0.880702		0				0.819322		0

## Sheet: S5 Fig
S5A Fig
dispose Day	CK			Tukey		p-value	JH
1D	Torso EXPS	AVG	SE	CK	JH	0.542	Torso EXPS	AVG	SE
	1.00295	1.00029	0.00577261				0.993895	0.949187	0.0338062
	0.989232		0				0.882907		0
	1.00869		0				0.97076		0
2D	Torso EXPS	AVG	SE	CK	JH	0.575	Torso EXPS	AVG	SE
	0.532342	0.721031	0.126664				0.363133	0.573152	0.107909
	0.961762		0				0.635124		0
	0.66899		0				0.721199		0
3D	Torso EXPS	AVG	SE	CK	JH	0.025	Torso EXPS	AVG	SE
	0.395261	0.528641	0.0872156				0.281197	0.2212	0.0310323
	0.692681		0				0.177445		0
	0.497981		0				0.204956		0
4D	Torso EXPS	AVG	SE	CK	JH	0.011	Torso EXPS	AVG	SE
	0.374247	0.376382	0.0164825				0.148055	0.180108	0.026237
	0.348961		0				0.160153		0
	0.405938		0				0.232115		0
5D	Torso EXPS	AVG	SE	CK	JH	0.174	Torso EXPS	AVG	SE
	0.232987	0.292914	0.0406685				0.246497	0.165426	0.044609
	0.370504		0				0.157147		0
	0.27525		0				0.0926334		0
S5B Fig
dispose Day	CK			Tukey		p-value	dsegfp			Tukey		p-value	dsAS-C
1D	Torso EXPS	AVG	SE	CK	gfp	0.978	Torso EXPS	AVG	SE	gfp	AS-C	0.374	Torso EXPS	AVG	SE
	1.04564	1.00534	0.0650164				0.944648	1.03719	0.0550061				1.11061	0.806672	0.174214
	0.878119		0		AS-C	0.468	1.03193		0				0.507168		0
	1.09225		0				1.13498		0				0.802235		0
2D	Torso EXPS	AVG	SE	CK	gfp	0.577	Torso EXPS	AVG	SE	gfp	AS-C	0.035	Torso EXPS	AVG	SE
	0.316119	0.523872	0.108365				0.690297	0.675694	0.126198				0.0926359	0.188114	0.0618119
	0.681212		0		AS-C	0.129	0.886609		0				0.303861		0
	0.574284		0				0.450177		0				0.167846		0
3D	Torso EXPS	AVG	SE	CK	gfp	0.987	Torso EXPS	AVG	SE	gfp	AS-C	0.171	Torso EXPS	AVG	SE
	0.348678	0.562448	0.157923				0.405118	0.539634	0.0829576				0.200661	0.231848	0.0219088
	0.870692		0		AS-C	0.14	0.691005		0				0.220788		0
	0.467975		0				0.522778		0				0.274097		0
4D	Torso EXPS	AVG	SE	CK	gfp	0.498	Torso EXPS	AVG	SE	gfp	AS-C	0.021	Torso EXPS	AVG	SE
	0.37067	0.430763	0.0846595				0.632489	0.571296	0.105069				0.0799731	0.125128	0.0501491
	0.597898		0		AS-C	0.09	0.714797		0				0.0701453		0
	0.32372		0				0.366602		0				0.225266		0
5D	Torso EXPS	AVG	SE	CK	gfp	0.965	Torso EXPS	AVG	SE	gfp	AS-C	0.047	Torso EXPS	AVG	SE
	0.291659	0.381112	0.0726293				0.272366	0.402504	0.071755				0.124218	0.139185	0.0166698
	0.326723		0		AS-C	0.064	0.415186		0				0.120869		0
	0.524953		0				0.51996		0				0.172469		0
S5C Fig
dispose Day	CK			Tukey		p-value	dsegfp			Tukey		p-value	dsJHEH1
1D	Torso EXPS	AVG	SE	CK	gfp	0.648	Torso EXPS	AVG	SE	gfp	JHEH1	0.991	Torso EXPS	AVG	SE
	1.00865	1.00059	0.0194844				1.11421	0.859606	0.176096				0.719387	0.839556	0.0609615
	1.02958		0		JHEH1	0.574	0.943043		0				0.8818		0
	0.963542		0				0.521563		0				0.917483		0
2D	Torso EXPS	AVG	SE	CK	gfp	0.048	Torso EXPS	AVG	SE	gfp	JHEH1	0	Torso EXPS	AVG	SE
	0.627856	0.594075	0.0351773				0.80244	0.738304	0.0329031				0.254902	0.293244	0.0303105
	0.63063		0		JHEH1	0.002	0.718994		0				0.35308		0
	0.523738		0				0.693479		0				0.27175		0
3D	Torso EXPS	AVG	SE	CK	gfp	0.853	Torso EXPS	AVG	SE	gfp	JHEH1	0.057	Torso EXPS	AVG	SE
	0.505401	0.52219	0.142288				0.389075	0.603991	0.113286				0.210171	0.15896	0.0276793
	0.284564		0		JHEH1	0.113	0.649328		0				0.151563		0
	0.776605		0				0.773571		0				0.115147		0
4D	Torso EXPS	AVG	SE	CK	gfp	0.076	Torso EXPS	AVG	SE	gfp	JHEH1	0.001	Torso EXPS	AVG	SE
	0.480941	0.39254	0.047926				0.507893	0.510853	0.00156492				0.212673	0.177817	0.0226867
	0.380426		0		JHEH1	0.006	0.513214		0				0.135232		0
	0.316252		0				0.511452		0				0.185545		0
5D	Torso EXPS	AVG	SE	CK	gfp	0.948	Torso EXPS	AVG	SE	gfp	JHEH1	0.02	Torso EXPS	AVG	SE
	0.313688	0.281865	0.0556033				0.314236	0.298293	0.0249977				0.13623	0.0952985	0.0212703
	0.173673		0		JHEH1	0.028	0.249285		0				0.0647955		0
	0.358234		0				0.331359		0				0.0848703		0
S5D Fig
dispose Day	CK			Tukey		p-value	dsegfp			Tukey		p-value	dsJHDK
1D	Torso EXPS	AVG	SE	CK	gfp	0.623	Torso EXPS	AVG	SE	gfp	JHDK	0.174	Torso EXPS	AVG	SE
	0.920471	1.00933	0.10065				1.35958	1.14255	0.133526				0.811298	0.854913	0.0254408
	0.897333		0		JHDK	0.539	1.16881		0				0.899414		0
	1.21019		0				0.899273		0				0.854028		0
2D	Torso EXPS	AVG	SE	CK	gfp	0.591	Torso EXPS	AVG	SE	gfp	JHDK	0.067	Torso EXPS	AVG	SE
	0.538404	0.600722	0.0318549				0.685646	0.516353	0.0856118				0.220684	0.282809	0.0434283
	0.64335		0		JHDK	0.02	0.409504		0				0.261303		0
	0.620412		0				0.453909		0				0.36644		0
3D	Torso EXPS	AVG	SE	CK	gfp	0.949	Torso EXPS	AVG	SE	gfp	JHDK	0.075	Torso EXPS	AVG	SE
	0.727915	0.510544	0.108763				0.450172	0.478222	0.066151				0.221226	0.190613	0.0159066
	0.394749		0		JHDK	0.051	0.380275		0				0.182803		0
	0.408969		0				0.60422		0				0.16781		0
4D	Torso EXPS	AVG	SE	CK	gfp	0.963	Torso EXPS	AVG	SE	gfp	JHDK	0.004	Torso EXPS	AVG	SE
	0.487428	0.396543	0.0454435				0.358476	0.408145	0.0267558				0.190435	0.166294	0.0124248
	0.351669		0		JHDK	0.005	0.450223		0				0.159323		0
	0.350532		0				0.415735		0				0.149123		0
5D	Torso EXPS	AVG	SE	CK	gfp	0.94	Torso EXPS	AVG	SE	gfp	JHDK	0.009	Torso EXPS	AVG	SE
	0.3431	0.298664	0.0222208				0.358581	0.312321	0.0235418				0.113291	0.123972	0.0379797
	0.277025		0		JHDK	0.012	0.296783		0				0.194442		0
	0.275866		0				0.281599		0				0.0641838		0
S5E Fig
dispose Day	CK			Tukey		p-value	dsegfp			Tukey		p-value	dsJHAMT
1D	Torso EXPS	AVG	SE	CK	gfp	0.927	Torso EXPS	AVG	SE	gfp	JHAMT	0.99	Torso EXPS	AVG	SE
	1.08002	1.00152	0.0418422				1.00693	0.948215	0.148265				0.949211	0.967538	0.0818611
	0.987389		0		JHAMT	0.969	0.667138		0				1.1176		0
	0.937152		0				1.17057		0				0.835805		0
2D	Torso EXPS	AVG	SE	CK	gfp	0.92	Torso EXPS	AVG	SE	gfp	JHAMT	0.194	Torso EXPS	AVG	SE
	0.653746	0.570084	0.0866779				0.778748	0.514882	0.14188				0.701353	0.796636	0.0481205
	0.659744		0		JHAMT	0.315	0.473343		0				0.856008		0
	0.396763		0				0.292555		0				0.832546		0
3D	Torso EXPS	AVG	SE	CK	gfp	0.956	Torso EXPS	AVG	SE	gfp	JHAMT	0.182	Torso EXPS	AVG	SE
	0.750223	0.501041	0.127298				0.499963	0.45055	0.0749469				0.525667	0.809729	0.156226
	0.331224		0		JHAMT	0.261	0.303288		0				0.83906		0
	0.421677		0				0.548399		0				1.06446		0
4D	Torso EXPS	AVG	SE	CK	gfp	0.982	Torso EXPS	AVG	SE	gfp	JHAMT	0.167	Torso EXPS	AVG	SE
	0.235484	0.343735	0.0905422				0.368472	0.320663	0.0464629				0.40465	0.591969	0.119563
	0.523579		0		JHAMT	0.209	0.365767		0				0.814351		0
	0.272144		0				0.22775		0				0.556907		0
5D	Torso EXPS	AVG	SE	CK	gfp	0.816	Torso EXPS	AVG	SE	gfp	JHAMT	0.948	Torso EXPS	AVG	SE
	0.295162	0.288017	0.0514958				0.328965	0.241605	0.0584504				0.169833	0.265142	0.0486713
	0.195466		0		JHAMT	0.95	0.130653		0				0.295656		0
	0.373423		0				0.265197		0				0.329937		0
S5F Fig
dispose Day	CK			Tukey		p-value	dsegfp			Tukey		p-value	dsMet
1D	Torso EXPS	AVG	SE	CK	gfp	0.868	Torso EXPS	AVG	SE	gfp	Met	0.712	Torso EXPS	AVG	SE
	0.882264	1.00441	0.0723351				1.35154	1.10127	0.164181				0.671449	0.948453	0.146621
	0.998336		0		Met	0.953	0.792042		0				1.17029		0
	1.13262		0				1.16022		0				1.00362		0
2D	Torso EXPS	AVG	SE	CK	gfp	0.918	Torso EXPS	AVG	SE	gfp	Met	0.5	Torso EXPS	AVG	SE
	0.694394	0.549446	0.0829115				0.641042	0.629417	0.0665003				0.702143	0.869726	0.222907
	0.546726		0		Met	0.32	0.738346		0				1.31129		0
	0.407219		0				0.508864		0				0.595746		0
3D	Torso EXPS	AVG	SE	CK	gfp	0.705	Torso EXPS	AVG	SE	gfp	Met	0.044	Torso EXPS	AVG	SE
	0.33308	0.409268	0.0381162				0.288863	0.496105	0.105179				0.704438	0.832255	0.0654371
	0.445098		0		Met	0.017	0.630962		0				0.920519		0
	0.449625		0				0.56849		0				0.871808		0
4D	Torso EXPS	AVG	SE	CK	gfp	0.978	Torso EXPS	AVG	SE	gfp	Met	0.102	Torso EXPS	AVG	SE
	0.393605	0.335389	0.0410363				0.226628	0.307408	0.0404482				0.982564	0.658584	0.162066
	0.356382		0		Met	0.132	0.351546		0				0.487991		0
	0.25618		0				0.344051		0				0.505198		0
5D	Torso EXPS	AVG	SE	CK	gfp	0.998	Torso EXPS	AVG	SE	gfp	Met	0.936	Torso EXPS	AVG	SE
	0.170526	0.242777	0.0533142				0.22807	0.247901	0.0374355				0.211109	0.280191	0.0928407
	0.346814		0		Met	0.915	0.32034		0				0.165471		0
	0.210989		0				0.195292		0				0.463994		0
S5G Fig
dispose Day	CK			Tukey		p-value	dsegfp			Tukey		p-value	dsTorso			Tukey		p-value	20E			Tukey		p-value	20E+dsTorso
1D	Torso EXPS	AVG	SE	CK	dsegfp	0.996	Torso EXPS	AVG	SE	dsegfp	dsTorso	0.001	Torso EXPS	AVG	SE	dsTorso	20E	0	Torso EXPS	AVG	SE	20E	20E+Torso	0	Torso EXPS	AVG	SE
	0.948873	1.0055	0.0657661		dsTorso	0.001	0.952903	0.971324	0.0681209		20E	0.661	0.393668	0.40168	0.0174321				1.104	1.10049	0.114544				0.325364	0.315938	0.00550035
	0.93101		0		20E	0.848	0.863629		0		20E+Torso	0	0.3763		0		20E+Torso	0.888	0.900369		0				0.306313		0
	1.13663		0		20E+Torso	0	1.09744		0				0.43507		0				1.29711		0				0.316138		0
2D	Torso EXPS	AVG	SE	CK	dsegfp	0.997	Torso EXPS	AVG	SE	dsegfp	dsTorso	0.002	Torso EXPS	AVG	SE	dsTorso	20E	0.004	Torso EXPS	AVG	SE	20E	20E+Torso	0.032	Torso EXPS	AVG	SE
	0.650254	0.606686	0.0988286		dsTorso	0.003	0.656973	0.629241	0.0167155		20E	0.981	0.230286	0.246461	0.0100882				0.528333	0.591623	0.0438082				0.354905	0.341255	0.0146554
	0.417936		0		20E	0.999	0.599206		0		20E+Torso	0.014	0.264994		0		20E+Torso	0.668	0.675739		0				0.311967		0
	0.751867		0		20E+Torso	0.023	0.631543		0				0.244103		0				0.570796		0				0.356894		0
3D	Torso EXPS	AVG	SE	CK	dsegfp	0.546	Torso EXPS	AVG	SE	dsegfp	dsTorso	0.192	Torso EXPS	AVG	SE	dsTorso	20E	0.024	Torso EXPS	AVG	SE	20E	20E+Torso	0.001	Torso EXPS	AVG	SE
	0.50844	0.397645	0.0600294		dsTorso	0.018	0.277234	0.325536	0.033123		20E	0.66	0.229311	0.215303	0.0171019				0.376601	0.388303	0.0127278				0.130838	0.115767	0.0109451
	0.382296		0		20E	1	0.38895		0		20E+Torso	0.007	0.235323		0		20E+Torso	0.266	0.374576		0				0.121981		0
	0.302198		0		20E+Torso	0.001	0.310425		0				0.181276		0				0.413732		0				0.0944825		0
4D	Torso EXPS	AVG	SE	CK	dsegfp	0.886	Torso EXPS	AVG	SE	dsegfp	dsTorso	0.006	Torso EXPS	AVG	SE	dsTorso	20E	0.003	Torso EXPS	AVG	SE	20E	20E+Torso	0.009	Torso EXPS	AVG	SE
	0.440653	0.338036	0.0534408		dsTorso	0.002	0.293606	0.300315	0.0218905		20E	0.992	0.109386	0.105384	0.00307524				0.295335	0.318211	0.017685				0.1315	0.13706	0.0245897
	0.312612		0		20E	0.988	0.341138		0		20E+Torso	0.018	0.0993386		0		20E+Torso	0.934	0.353011		0				0.182158		0
	0.260842		0		20E+Torso	0.005	0.266202		0				0.107428		0				0.306287		0				0.0975231		0
5D	Torso EXPS	AVG	SE	CK	dsegfp	0.001	Torso EXPS	AVG	SE	dsegfp	dsTorso	0.738	Torso EXPS	AVG	SE	dsTorso	20E	0.006	Torso EXPS	AVG	SE	20E	20E+Torso	0.109	Torso EXPS	AVG	SE
	0.326159	0.276064	0.0268025		dsTorso	0	0.111247	0.123183	0.00916316		20E	0.04	0.0672161	0.0905852	0.0174402				0.175257	0.214282	0.024879				0.152828	0.140258	0.0064264
	0.234495		0		20E	0.214	0.141194		0		20E+Torso	0.964	0.124695		0		20E+Torso	0.39	0.207062		0				0.131651		0
	0.267539		0		20E+Torso	0.003	0.117107		0				0.0798443		0				0.260528		0				0.136294		0
7D	Torso EXPS	AVG	SE	CK	dsegfp	1	Torso EXPS	AVG	SE	dsegfp	dsTorso	0	Torso EXPS	AVG	SE	dsTorso	20E	0	Torso EXPS	AVG	SE	20E	20E+Torso	0	Torso EXPS	AVG	SE
	0.0257896	0.0217295	0.00228272		dsTorso	0	0.00829699	0.0137717	0.00409749		20E	1	8.09437	7.21064	0.45479				0.00675867	0.00581378	0.000472819				3.75853	4.3602	0.44515
	0.0215076		0		20E	1	0.02179		0		20E+Torso	0	6.95524		0		20E+Torso	0	0.00530865		0				4.09274		0
	0.0178914		0		20E+Torso	0	0.011228		0				6.58231		0				0.00537403		0				5.22934		0
S5H Fig
dispose	CK			Tukey		p-value	dsegfp			Tukey		p-value	dsTorso			Tukey		p-value	20E			Tukey		p-value	20E+dsTorso
	PHM EXPS	AVG	SE	CK	dsegfp	0.997	PHM EXPS	AVG	SE	dsegfp	dsTorso	0	PHM EXPS	AVG	SE	dsTorso	20E	0.115	PHM EXPS	AVG	SE	20E	20E+Torso	0.355	PHM EXPS	AVG	SE
	0.989141	1.00035	0.00616855		dsTorso	0	0.927084	0.98472	0.0685887		20E	0	0.129001	0.107648	0.0134195				0.20374	0.238788	0.0175492				0.159193	0.145985	0.0213479
	1.01042		0		20E	0	1.12134		0		20E+Torso	0	0.111054		0		20E+Torso	0.924	0.254678		0				0.104219		0
	1.00149		0		20E+Torso	0	0.905733		0				0.08289		0				0.257945		0				0.174542		0
dispose	CK			Tukey		p-value	dsegfp			Tukey		p-value	dsTorso			Tukey		p-value	20E			Tukey		p-value	20E+dsTorso
	20E titer	AVG	SE	CK	dsegfp	0.997	20E titer	AVG	SE	dsegfp	dsTorso	0	20E titer	AVG	SE	dsTorso	20E	0.115	20E titer	AVG	SE	20E	20E+Torso	0.355	20E titer	AVG	SE
	32.5658	38.7545	3.69592		dsTorso	0	33.5658	34.0879	2.89818		20E	0	16.5658	20.7545	2.54376				80.5658	71.4212	4.99879				70.5658	70.0879	4.33637
	45.3495		0		20E	0	29.3495		0		20E+Torso	0	25.3495		0		20E+Torso	0.924	63.3495		0				62.3495		0
	38.3483		0		20E+Torso	0	39.3483		0				20.3483		0				70.3483		0				77.3483		0
S5I Fig
CK	RPT	NO.of pupation	Total NO.	pupation rate	AVG	SE	Tukey		p-value
	1	8	10	0.8	0.916667	0.0307318	CK	dsegfp	1
	2	9	10	0.9
	3	9	10	0.9				dsTorso	0
	4	9	10	0.9
	5	10	10	1				20E	1
	6	10	10	1				20E+dsTorso	1
dsegfp	RPT	NO.of pupation	Total NO.	pupation rate	AVG	SE	Tukey		p-value
	1	9	10	0.9	0.912963	0.0175487	dsegfp	dsTorso	0
	2	8	9	0.888889
	3	9	10	0.9				20E	1
	4	9	10	0.9
	5	8	9	0.888889				20E+dsTorso	1
	6	10	10	1
dsTorso	RPT	NO.of pupation	Total NO.	pupation rate	AVG	SE	Tukey		p-value
	1	5	9	0.555556	0.525926	0.0479769	dsTorso	20E	0
	2	4	10	0.4
	3	6	10	0.6
	4	4	10	0.4				20E+dsTorso	0
	5	7	10	0.7
	6	5	10	0.5
20E	RPT	NO.of pupation	Total NO.	pupation rate	AVG	SE	Tukey		p-value
	1	10	10	1	0.916667	0.0401386	20E	20E+dsTorso	1
	2	10	10	1
	3	9	10	0.9
	4	9	9	1
	5	8	10	0.8
	6	8	10	0.8
20E+dsTorso	RPT	NO.of pupation	Total NO.	pupation rate	AVG	SE
	1	9	10	0.9	0.916667	0.0477261
	2	9	10	0.9
	3	7	10	0.7
	4	10	10	1
	5	10	10	1
	6	10	10	1
S5J Fig
dispose Day	CK							dsegfp							Tukey		p-value	dsTorso							Tukey		p-value	20E							Tukey		p-value	20E+dsTorso							Tukey		p-value
4I96h	RPT	NO.in dark	NO.in light	SUM	LAI	AVG	SE	RPT	NO.in dark	NO.in light	SUM	LAI	AVG	SE	CK	dsegfp	0.988	RPT	NO.in dark	NO.in light	SUM	LAI	AVG	SE	dsegfp	dsTorso	1	RPT	NO.in dark	NO.in light	SUM	LAI	AVG	SE	dsTorso	20E	0.865	RPT	NO.in dark	NO.in light	SUM	LAI	AVG	SE	20E	20E+dsTorso	0.865
	1	0	9	9	-1	-0.9	0.0447214	1	0	10	10	-1	-0.933333	0.0666667				1	1	9	10	-0.8	-0.933333	0.0421637				1	0	9	9	-1	-0.866667	0.0421637				1	1	9	10	-0.8	-0.933333	0.0421637
	2	0	9	9	-1			2	2	8	10	-0.6				dsTorso	0.988	2	0	9	9	-1				20E	0.865	2	1	9	10	-0.8						2	0	9	9	-1
	3	1	9	10	-0.8			3	0	9	9	-1						3	0	10	10	-1						3	1	9	10	-0.8						3	0	9	9	-1
	4	0	9	9	-1			4	0	10	10	-1				20E	0.988	4	0	10	10	-1				20E+dsTorso	1	4	1	9	10	-0.8				20E+dsTorso	1	4	0	10	10	-1
	5	1	9	10	-0.8			5	0	10	10	-1						5	1	9	10	-0.8						5	0	10	10	-1						5	0	10	10	-1
	6	1	9	10	-0.8			6	0	10	10	-1				20E+dsTorso	0.988	6	0	10	10	-1						6	1	9	10	-0.8						6	1	9	10	-0.8
4I105h	RPT	NO.	NO.	SUM	LAI	AVG	SE	RPT	NO.	NO.	SUM	LAI	AVG	SE	CK	dsegfp	1	RPT	NO.	NO.	SUM	LAI	AVG	SE	dsegfp	dsTorso	1	RPT	NO.	NO.	SUM	LAI	AVG	SE	dsTorso	20E	0.983	RPT	NO.	NO.	SUM	LAI	AVG	SE	20E	20E+dsTorso	1
	1	4	5	9	-0.111111	0.0481481	0.0726719	1	5	5	10	0	0.0333333	0.043979				1	5	5	10	0	0.0185185	0.0619084				1	5	5	10	0	-0.0333333	0.0614636				1	5	5	10	0	-0.0333333	0.0954521
	2	6	4	10	0.2			2	5	5	10	0				dsTorso	0.998	2	6	4	10	0.2				20E	0.959	2	6	4	10	0.2						2	3	7	10	-0.4
	3	5	5	10	0			3	6	4	10	0.2						3	4	5	9	-0.111111						3	4	6	10	-0.2						3	4	6	10	-0.2
	4	4	6	10	-0.2			4	5	4	9	0.111111				20E	0.918	4	5	4	9	0.111111				20E+dsTorso	0.959	4	5	5	10	0				20E+dsTorso	0.983	4	6	4	10	0.2
	5	6	4	10	0.2			5	5	5	10	0						5	4	6	10	-0.2						5	5	5	10	0						5	5	5	10	0
	6	6	4	10	0.2			6	4	5	9	-0.111111				20E+dsTorso	0.918	6	5	4	9	0.111111						6	4	6	10	-0.2						6	6	4	10	0.2
4I120h	RPT	NO.	NO.	SUM	LAI	AVG	SE	RPT	NO.	NO.	SUM	LAI	AVG	SE	CK	dsegfp	0.81	RPT	NO.	NO.	SUM	LAI	AVG	SE	dsegfp	dsTorso	0.33	RPT	NO.	NO.	SUM	LAI	AVG	SE	dsTorso	20E	0.14	RPT	NO.	NO.	SUM	LAI	AVG	SE	20E	20E+dsTorso	0.19
	1	7	3	10	0.4	0.318519	0.0738515	1	6	4	10	0.2	0.222222	0.0562183				1	6	4	10	0.2	0.0518519	0.0622399				1	6	4	10	0.2	0.266667	0.0666667				1	6	4	10	0.2	0.0666667	0.0509983
	2	8	2	10	0.6			2	5	5	10	0				dsTorso	0.042	2	5	5	10	0				20E	0.986	2	7	3	10	0.4						2	5	5	10	0
	3	5	4	9	0.111111			3	7	3	10	0.4						3	4	6	10	-0.2						3	7	3	10	0.4						3	5	5	10	0
	4	6	4	10	0.2			4	6	3	9	0.333333				20E	0.976	4	5	4	9	0.111111				20E+dsTorso	0.418	4	5	5	10	0				20E+dsTorso	1	4	4	5	9	-0.111111
	5	7	3	10	0.4			5	6	4	10	0.2						5	6	4	10	0.2						5	7	3	10	0.4						5	5	4	9	0.111111
	6	6	4	10	0.2			6	6	4	10	0.2				20E+dsTorso	0.06	6	5	5	10	0						6	6	4	10	0.2						6	6	4	10	0.2
4I126h	RPT	NO.	NO.	SUM	LAI	AVG	SE	RPT	NO.	NO.	SUM	LAI	AVG	SE	CK	dsegfp	1	RPT	NO.	NO.	SUM	LAI	AVG	SE	dsegfp	dsTorso	0.003	RPT	NO.	NO.	SUM	LAI	AVG	SE	dsTorso	20E	0.006	RPT	NO.	NO.	SUM	LAI	AVG	SE	20E	20E+dsTorso	0.037
	1	7	3	10	0.4	0.5	0.0447214	1	6	3	9	0.333333	0.488889	0.0723503				1	4	6	10	-0.2	0.0666667	0.0988826				1	7	3	10	0.4	0.466667	0.0666667				1	6	4	10	0.2	0.148148	0.0731798
	2	8	2	10	0.6			2	7	3	10	0.4				dsTorso	0.003	2	4	6	10	-0.2				20E	0.999	2	7	3	10	0.4						2	6	4	10	0.2
	3	8	2	10	0.6			3	8	2	10	0.6						3	6	4	10	0.2						3	8	2	10	0.6						3	5	5	10	0
	4	7	3	10	0.4			4	7	3	10	0.4				20E	0.998	4	6	4	10	0.2				20E+dsTorso	0.023	4	6	4	10	0.2				20E+dsTorso	0.932	4	4	5	9	-0.111111
	5	7	3	10	0.4			5	9	1	10	0.8						5	5	5	10	0						5	8	2	10	0.6						5	6	4	10	0.2
	6	8	2	10	0.6			6	7	3	10	0.4				20E+dsTorso	0.018	6	7	3	10	0.4						6	8	2	10	0.6						6	7	3	10	0.4
4I132h	RPT	NO.	NO.	SUM	LAI	AVG	SE	RPT	NO.	NO.	SUM	LAI	AVG	SE	CK	dsegfp	0.813	RPT	NO.	NO.	SUM	LAI	AVG	SE	dsegfp	dsTorso	0	RPT	NO.	NO.	SUM	LAI	AVG	SE	dsTorso	20E	0	RPT	NO.	NO.	SUM	LAI	AVG	SE	20E	20E+dsTorso	0
	1	9	1	10	0.8	0.866667	0.0666667	1	9	1	10	0.8	0.766667	0.0614636				1	5	4	9	0.111111	0.140741	0.0902975				1	10	0	10	1	0.9	0.0447214				1	6	4	10	0.2	0.185185	0.0537229
	2	8	2	10	0.6			2	9	1	10	0.8				dsTorso	0	2	6	3	9	0.333333				20E	0.605	2	10	0	10	1						2	5	4	9	0.111111
	3	9	1	10	0.8			3	8	2	10	0.6						3	5	5	10	0						3	9	1	10	0.8						3	6	4	10	0.2
	4	9	0	9	1			4	9	1	10	0.8				20E	0.996	4	6	4	10	0.2				20E+dsTorso	0	4	9	1	10	0.8				20E+dsTorso	0.988	4	5	5	10	0
	5	9	0	9	1			5	9	0	9	1						5	4	6	10	-0.2						5	9	1	10	0.8						5	7	3	10	0.4
	6	10	0	10	1			6	8	2	10	0.6				20E+dsTorso	0	6	7	3	10	0.4						6	10	0	10	1						6	6	4	10	0.2
4I138h	RPT	NO.	NO.	SUM	LAI	AVG	SE	RPT	NO.	NO.	SUM	LAI	AVG	SE	CK	dsegfp	0.868	RPT	NO.	NO.	SUM	LAI	AVG	SE	dsegfp	dsTorso	0	RPT	NO.	NO.	SUM	LAI	AVG	SE	dsTorso	20E	0	RPT	NO.	NO.	SUM	LAI	AVG	SE	20E	20E+dsTorso	0
	1	9	0	9	1	0.966667	0.0333333	1	9	1	10	0.8	0.9	0.0447214				1	6	4	10	0.2	0.2	0.0730297				1	9	0	9	1	0.966667	0.0333333				1	6	4	10	0.2	0.251852	0.0489113
	2	10	0	10	1			2	10	0	10	1				dsTorso	0	2	7	3	10	0.4				20E	0.868	2	9	0	9	1						2	6	4	10	0.2
	3	9	1	10	0.8			3	9	1	10	0.8						3	6	4	10	0.2						3	9	0	9	1						3	7	3	10	0.4
	4	9	0	9	1			4	10	0	10	1				20E	1	4	5	5	10	0				20E+dsTorso	0	4	9	1	10	0.8				20E+dsTorso	0.942	4	6	4	10	0.2
	5	10	0	10	1			5	10	0	10	1						5	5	5	10	0						5	10	0	10	1						5	7	3	10	0.4
	6	10	0	10	1			6	9	1	10	0.8				20E+dsTorso	0	6	7	3	10	0.4						6	10	0	10	1						6	5	4	9	0.111111
S5K Fig
dispose Day	CK/dsegfp/dsTorso/20E/20E+dsTorso
4.5D	RPT	NO.of larvae that had buried in soil per day	Total NO.	RLB	AVG	SE
	1	0	10	0	0	0
	2	0	10	0
	3	0	10	0
	4	0	10	0
	5	0	10	0
	6	0	10	0
5D	CK						dsegfp						dsTorso						20E						20E+dsTorso
	RPT	NO.of larvae that had buried in soil per day	Total NO.	RLB	AVG	SE	RPT	NO.of larvae that had buried in soil per day	Total NO.	RLB	AVG	SE	RPT	NO.of larvae that had buried in soil per day	Total NO.	RLB	AVG	SE	RPT	NO.of larvae that had buried in soil per day	Total NO.	RLB	AVG	SE	RPT	NO.of larvae that had buried in soil per day	Total NO.	RLB	AVG	SE
	1	0	10	0	0.05	0.0223607	1	0	10	0	0.0666667	0.0210819	1	0	10	0	0.0166667	0.0166667	1	1	10	0.1	0.05	0.0223607	1	0	10	0	0	0
	2	1	10	0.1			2	1	10	0.1			2	1	10	0.1			2	1	10	0.1			2	0	10	0
	3	0	10	0			3	1	10	0.1			3	0	10	0			3	0	10	0			3	0	10	0
	4	1	10	0.1			4	1	10	0.1			4	0	10	0			4	0	10	0			4	0	10	0
	5	0	10	0			5	1	10	0.1			5	0	10	0			5	1	10	0.1			5	0	10	0
	6	1	10	0.1			6	0	10	0			6	0	10	0			6	0	10	0			6	0	10	0
5.5D	CK						dsegfp						dsTorso						20E						20E+dsTorso						Tukey		p-value	Tukey		p-value	Tukey		p-value	Tukey		p-value
	RPT	NO.of larvae that had buried in soil per day	Total NO.	RLB	AVG	SE	RPT	NO.of larvae that had buried in soil per day	Total NO.	RLB	AVG	SE	RPT	NO.of larvae that had buried in soil per day	Total NO.	RLB	AVG	SE	RPT	NO.of larvae that had buried in soil per day	Total NO.	RLB	AVG	SE	RPT	NO.of larvae that had buried in soil per day	Total NO.	RLB	AVG	SE	CK	dsegfp	0.848	dsegfp	dsTorso	0	dsTorso	20E	0	20E	20E+dsTorso	0
	1	5	10	0.5	0.483333	0.0307318	1	5	10	0.5	0.45	0.0223607	1	1	10	0.1	0.05	0.0223607	1	4	10	0.4	0.416667	0.0166667	1	0	10	0	0.05	0.0223607
	2	6	10	0.6			2	5	10	0.5			2	0	10	0			2	4	10	0.4			2	1	10	0.1				dsTorso	0		20E	0.848
	3	5	10	0.5			3	4	10	0.4			3	1	10	0.1			3	4	10	0.4			3	1	10	0.1
	4	4	10	0.4			4	5	10	0.5			4	0	10	0			4	5	10	0.5			4	1	10	0.1				20E	0.286		20E+dsTorso	0		20E+dsTorso	1
	5	5	10	0.5			5	4	10	0.4			5	1	10	0.1			5	4	10	0.4			5	0	10	0
	6	4	10	0.4			6	4	10	0.4			6	0	10	0			6	4	10	0.4			6	0	10	0				20E+dsTorso	0
6D	CK						dsegfp						dsTorso						20E						20E+dsTorso						Tukey		p-value	Tukey		p-value	Tukey		p-value	Tukey		p-value
	RPT	NO.of larvae that had buried in soil per day	Total NO.	RLB	AVG	SE	RPT	NO.of larvae that had buried in soil per day	Total NO.	RLB	AVG	SE	RPT	NO.of larvae that had buried in soil per day	Total NO.	RLB	AVG	SE	RPT	NO.of larvae that had buried in soil per day	Total NO.	RLB	AVG	SE	RPT	NO.of larvae that had buried in soil per day	Total NO.	RLB	AVG	SE	CK	dsegfp	0.993	dsegfp	dsTorso	0	dsTorso	20E	0	20E	20E+dsTorso	0
	1	4	10	0.4	0.416667	0.0307318	1	5	10	0.5	0.433333	0.0210819	1	1	10	0.1	0.116667	0.0307318	1	4	10	0.4	0.466667	0.0333333	1	1	10	0.1	0.133333	0.0210819
	2	3	10	0.3			2	4	10	0.4			2	1	10	0.1			2	4	10	0.4			2	1	10	0.1				dsTorso	0		20E	0.914
	3	5	10	0.5			3	4	10	0.4			3	2	10	0.2			3	6	10	0.6			3	1	10	0.1
	4	4	10	0.4			4	4	10	0.4			4	2	10	0.2			4	4	10	0.4			4	2	10	0.2				20E	0.713		20E+dsTorso	0		20E+dsTorso	0.993
	5	5	10	0.5			5	4	10	0.4			5	0	10	0			5	5	10	0.5			5	1	10	0.1
	6	4	10	0.4			6	5	10	0.5			6	1	10	0.1			6	5	10	0.5			6	2	10	0.2				20E+dsTorso	0
6.5D	CK						dsegfp						dsTorso						20E						20E+dsTorso						Tukey		p-value	Tukey		p-value	Tukey		p-value	Tukey		p-value
	RPT	NO.of larvae that had buried in soil per day	Total NO.	RLB	AVG	SE	RPT	NO.of larvae that had buried in soil per day	Total NO.	RLB	AVG	SE	RPT	NO.of larvae that had buried in soil per day	Total NO.	RLB	AVG	SE	RPT	NO.of larvae that had buried in soil per day	Total NO.	RLB	AVG	SE	RPT	NO.of larvae that had buried in soil per day	Total NO.	RLB	AVG	SE	CK	dsegfp	1	dsegfp	dsTorso	0.028	dsTorso	20E	0.088	20E	20E+dsTorso	0.088
	1	1	10	0.1	0.05	0.0223607	1	0	10	0	0.05	0.0223607	1	2	10	0.2	0.15	0.0223607	1	1	10	0.1	0.0666667	0.0210819	1	1	10	0.1	0.15	0.0223607
	2	0	10	0			2	0	10	0			2	1	10	0.1			2	1	10	0.1			2	1	10	0.1				dsTorso	0.028		20E	0.983
	3	0	10	0			3	1	10	0.1			3	2	10	0.2			3	0	10	0			3	2	10	0.2
	4	1	10	0.1			4	0	10	0			4	2	10	0.2			4	1	10	0.1			4	1	10	0.1				20E	0.983		20E+dsTorso	0.028		20E+dsTorso	1
	5	0	10	0			5	1	10	0.1			5	1	10	0.1			5	0	10	0			5	2	10	0.2
	6	1	10	0.1			6	1	10	0.1			6	1	10	0.1			6	1	10	0.1			6	2	10	0.2				20E+dsTorso	0.028
7D	CK						dsegfp						dsTorso						20E						20E+dsTorso						Tukey		p-value	Tukey		p-value	Tukey		p-value	Tukey		p-value
	RPT	NO.of larvae that had buried in soil per day	Total NO.	RLB	AVG	SE	RPT	NO.of larvae that had buried in soil per day	Total NO.	RLB	AVG	SE	RPT	NO.of larvae that had buried in soil per day	Total NO.	RLB	AVG	SE	RPT	NO.of larvae that had buried in soil per day	Total NO.	RLB	AVG	SE	RPT	NO.of larvae that had buried in soil per day	Total NO.	RLB	AVG	SE	CK	dsegfp	1	dsegfp	dsTorso	0	dsTorso	20E	0	20E	20E+dsTorso	0
	1	0	10	0	0	0	1	0	10	0	0	0	1	1	10	0.1	0.15	0.0223607	1	0	10	0	0	0	1	2	10	0.2	0.133333	0.0210819
	2	0	10	0			2	0	10	0			2	1	10	0.1			2	0	10	0			2	1	10	0.1				dsTorso	0		20E	1
	3	0	10	0			3	0	10	0			3	2	10	0.2			3	0	10	0			3	1	10	0.1
	4	0	10	0			4	0	10	0			4	2	10	0.2			4	0	10	0			4	1	10	0.1				20E	1		20E+dsTorso	0		20E+dsTorso	0.91
	5	0	10	0			5	0	10	0			5	1	10	0.1			5	0	10	0			5	1	10	0.1
	6	0	10	0			6	0	10	0			6	2	10	0.2			6	0	10	0			6	2	10	0.2				20E+dsTorso	0
7.5D	CK						dsegfp						dsTorso						20E						20E+dsTorso
													RPT	NO.of larvae that had buried in soil per day	Total NO.	RLB	AVG	SE							RPT	NO.of larvae that had buried in soil per day	Total NO.	RLB	AVG	SE
													1	2	10	0.2	0.133333	0.0210819							1	2	10	0.2	0.133333	0.0333333
													2	1	10	0.1									2	1	10	0.1
													3	1	10	0.1									3	2	10	0.2
													4	2	10	0.2									4	1	10	0.1
													5	1	10	0.1									5	2	10	0.2
													6	1	10	0.1									6	0	10	0
8D	CK						dsegfp						dsTorso						20E						20E+dsTorso
													RPT	NO.of larvae that had buried in soil per day	Total NO.	RLB	AVG	SE							RPT	NO.of larvae that had buried in soil per day	Total NO.	RLB	AVG	SE
													1	2	10	0.2	0.2	0.0258199							1	2	10	0.2	0.183333	0.0166667
													2	2	10	0.2									2	2	10	0.2
													3	2	10	0.2									3	2	10	0.2
													4	1	10	0.1									4	1	10	0.1
													5	3	10	0.3									5	2	10	0.2
													6	2	10	0.2									6	2	10	0.2
8.5D	CK						dsegfp						dsTorso						20E						20E+dsTorso
													RPT	NO.of larvae that had buried in soil per day	Total NO.	RLB	AVG	SE							RPT	NO.of larvae that had buried in soil per day	Total NO.	RLB	AVG	SE
													1	1	10	0.1	0.0166667	0.0166667							1	0	10	0	0.0166667	0.0166667
													2	0	10	0									2	1	10	0.1
													3	0	10	0									3	0	10	0
													4	0	10	0									4	0	10	0
													5	0	10	0									5	0	10	0
													6	0	10	0									6	0	10	0
9.0D	CK						dsegfp						dsTorso						20E						20E+dsTorso
													RPT	NO.of larvae that had buried in soil per day	Total NO.	RLB	AVG	SE							RPT	NO.of larvae that had buried in soil per day	Total NO.	RLB	AVG	SE
													1	0	10	0	0	0							1	0	10	0	0	0
													2	0	10	0									2	0	10	0
													3	0	10	0									3	0	10	0
													4	0	10	0									4	0	10	0
													5	0	10	0									5	0	10	0
													6	0	10	0									6	0	10	0
S5L Fig
dispose Day	CK/dsegfp/dsTorso/20E/20E+dsTorso
4.5D	RPT	accumulated NO.of larvae that had buried in soil	Total NO.	ARLB	AVG	SE
	1	0	10	0	0	0
	2	0	10	0
	3	0	10	0
	4	0	10	0
	5	0	10	0
	6	0	10	0
5D	CK						dsegfp						dsTorso						20E						20E+dsTorso						Tukey		p-value	Tukey		p-value	Tukey		p-value	Tukey		p-value
	RPT	accumulated NO.of larvae that had buried in soil	Total NO.	ARLB	AVG	SE	RPT	accumulated NO.of larvae that had buried in soil	Total NO.	ARLB	AVG	SE	RPT	NO.of larvae that had buried in soil per day	Total NO.	ARLB	AVG	SE	RPT	accumulated NO.of larvae that had buried in soil	Total NO.	ARLB	AVG	SE	RPT	accumulated NO.of larvae that had buried in soil	Total NO.	ARLB	AVG	SE	CK	dsegfp	0.968	dsegfp	dsTorso	0.341	dsTorso	20E	0.711	20E	20E+dsTorso	0.341
	1	0	10	0	0.05	0.0223607	1	0	10	0	0.0666667	0.0210819	1	0	10	0	0.0166667	0.0166667	1	1	10	0.1	0.05	0.0223607	1	0	10	0	0	0
	2	1	10	0.1			2	1	10	0.1			2	1	10	0.1			2	1	10	0.1			2	0	10	0				dsTorso	0.711		20E	0.968
	3	0	10	0			3	1	10	0.1			3	0	10	0			3	0	10	0			3	0	10	0
	4	1	10	0.1			4	1	10	0.1			4	0	10	0			4	0	10	0			4	0	10	0				20E	1		20E+dsTorso	0.114		20E+dsTorso	0.968
	5	0	10	0			5	1	10	0.1			5	0	10	0			5	1	10	0.1			5	0	10	0
	6	1	10	0.1			6	0	10	0			6	0	10	0			6	0	10	0			6	0	10	0				20E+dsTorso	0.341
5.5D	CK						dsegfp						dsTorso						20E						20E+dsTorso						Tukey		p-value	Tukey		p-value	Tukey		p-value	Tukey		p-value
	RPT	accumulated NO.of larvae that had buried in soil	Total NO.	ARLB	AVG	SE	RPT	accumulated NO.of larvae that had buried in soil	Total NO.	ARLB	AVG	SE	RPT	NO.of larvae that had buried in soil per day	Total NO.	ARLB	AVG	SE	RPT	accumulated NO.of larvae that had buried in soil	Total NO.	ARLB	AVG	SE	RPT	accumulated NO.of larvae that had buried in soil	Total NO.	ARLB	AVG	SE	CK	dsegfp	0.991	dsegfp	dsTorso	0	dsTorso	20E	0	20E	20E+dsTorso	0
	1	5	10	0.5	0.533333	0.0333333	1	5	10	0.5	0.516667	0.0307318	1	1	10	0.1	0.0666667	0.0210819	1	5	10	0.5	0.466667	0.0210819	1	0	10	0	0.05	0.0223607
	2	7	10	0.7			2	6	10	0.6			2	1	10	0.1			2	5	10	0.5			2	1	10	0.1				dsTorso	0		20E	0.665
	3	5	10	0.5			3	5	10	0.5			3	1	10	0.1			3	4	10	0.4			3	1	10	0.1
	4	5	10	0.5			4	6	10	0.6			4	0	10	0			4	5	10	0.5			4	1	10	0.1				20E	0.398		20E+dsTorso	0		20E+dsTorso	0.991
	5	5	10	0.5			5	5	10	0.5			5	1	10	0.1			5	5	10	0.5			5	0	10	0
	6	5	10	0.5			6	4	10	0.4			6	0	10	0			6	4	10	0.4			6	0	10	0				20E+dsTorso	0
6D	CK						dsegfp						dsTorso						20E						20E+dsTorso						Tukey		p-value	Tukey		p-value	Tukey		p-value	Tukey		p-value
	RPT	accumulated NO.of larvae that had buried in soil	Total NO.	ARLB	AVG	SE	RPT	accumulated NO.of larvae that had buried in soil	Total NO.	ARLB	AVG	SE	RPT	NO.of larvae that had buried in soil per day	Total NO.	ARLB	AVG	SE	RPT	accumulated NO.of larvae that had buried in soil	Total NO.	ARLB	AVG	SE	RPT	accumulated NO.of larvae that had buried in soil	Total NO.	ARLB	AVG	SE	CK	dsegfp	1	dsegfp	dsTorso	0	dsTorso	20E	0	20E	20E+dsTorso	0
	1	9	10	0.9	0.95	0.0223607	1	10	10	1	0.95	0.0223607	1	2	10	0.2	0.183333	0.0307318	1	9	10	0.9	0.933333	0.0210819	1	1	10	0.1	0.183333	0.0307318
	2	10	10	1			2	10	10	1			2	2	10	0.2			2	9	10	0.9			2	2	10	0.2				dsTorso	0		20E	0.99
	3	10	10	1			3	9	10	0.9			3	3	10	0.3			3	10	10	1			3	2	10	0.2
	4	9	10	0.9			4	10	10	1			4	2	10	0.2			4	9	10	0.9			4	3	10	0.3				20E	0.99		20E+dsTorso	0		20E+dsTorso	1
	5	10	10	1			5	9	10	0.9			5	1	10	0.1			5	10	10	1			5	1	10	0.1
	6	9	10	0.9			6	9	10	0.9			6	1	10	0.1			6	9	10	0.9			6	2	10	0.2				20E+dsTorso	0
6.5D	CK						dsegfp						dsTorso						20E						20E+dsTorso						Tukey		p-value	Tukey		p-value	Tukey		p-value	Tukey		p-value
	RPT	accumulated NO.of larvae that had buried in soil	Total NO.	ARLB	AVG	SE	RPT	accumulated NO.of larvae that had buried in soil	Total NO.	ARLB	AVG	SE	RPT	NO.of larvae that had buried in soil per day	Total NO.	ARLB	AVG	SE	RPT	accumulated NO.of larvae that had buried in soil	Total NO.	ARLB	AVG	SE	RPT	accumulated NO.of larvae that had buried in soil	Total NO.	ARLB	AVG	SE	CK	dsegfp	1	dsegfp	dsTorso	0	dsTorso	20E	0	20E	20E+dsTorso	0
	1	10	10	1	1	0	1	10	10	1	1	0	1	4	10	0.4	0.333333	0.0494413	1	10	10	1	1	0	1	2	10	0.2	0.333333	0.0333333
	2	10	10	1			2	10	10	1			2	3	10	0.3			2	10	10	1			2	3	10	0.3				dsTorso	0		20E	1
	3	10	10	1			3	10	10	1			3	5	10	0.5			3	10	10	1			3	4	10	0.4
	4	10	10	1			4	10	10	1			4	4	10	0.4			4	10	10	1			4	4	10	0.4				20E	1		20E+dsTorso	0		20E+dsTorso	1
	5	10	10	1			5	10	10	1			5	2	10	0.2			5	10	10	1			5	3	10	0.3
	6	10	10	1			6	10	10	1			6	2	10	0.2			6	10	10	1			6	4	10	0.4				20E+dsTorso	0
S5N Fig
CK						dsegfp						dsTorso						20E						20E+dsTorso						Tukey		p-value	Tukey		p-value	Tukey		p-value	Tukey		p-value
RPT	NO.of papue at the soil surface	Total NO.	RPS	AVG	SE	RPT	NO.of papue at the soil surface	Total NO.	RPS	AVG	SE	RPT	NO.of papue at the soil surface	Total NO.	RPS	AVG	SE	RPT	NO.of papue at the soil surface	Total NO.	RPS	AVG	SE	RPT	NO.of papue at the soil surface	Total NO.	RPS	AVG	SE	CK	dsegfp	1	dsegfp	dsTorso	0	dsTorso	20E	0	20E	20E+dsTorso	0
1	0	10	0	0	0	1	0	10	0	0	0	1	2	10	0.2	0.153704	0.0354183	1	0	10	0	0	0	1	1	10	0.1	0.17037	0.0319035
2	0	10	0			2	0	10	0			2	2	10	0.2			2	0	10	0			2	3	10	0.3				dsTorso	0		20E	1
3	0	10	0			3	0	10	0			3	2	10	0.2			3	0	10	0			3	1	9	0.111111
4	0	10	0			4	0	10	0			4	0	10	0			4	0	10	0			4	2	10	0.2				20E	1		20E+dsTorso	0		20E+dsTorso	0.981
5	0	10	0			5	0	10	0			5	1	10	0.1			5	0	10	0			5	2	10	0.2
6	0	10	0			6	0	10	0			6	2	9	0.222222			6	0	10	0			6	1	9	0.111111				20E+dsTorso	0
S5O Fig
CK				dsegfp				dsTorso				20E				20E+dsTorso				Tukey		p-value	Tukey		p-value	Tukey		p-value	Tukey		p-value
RPT	DS(cm)	AVG	SE	RPT	DS(cm)	AVG	SE	RPT	DS(cm)	AVG	SE	RPT	DS(cm)	AVG	SE	RPT	DS(cm)	AVG	SE	CK	dsegfp	0.815	dsegfp	dsTorso	0	dsTorso	20E	0	20E	20E+dsTorso	0
1	11.175	10.6936	0.510729	1	10.7857	9.94583	0.396965	1	3.375	4.00942	0.614298	1	10.4125	10.0545	0.343763	1	4.05714	4.88286	0.52445
2	9.6625			2	9.91429			2	2.4125			2	8.6875			2	6.32857				dsTorso	0		20E	1
3	8.91429			3	10.5333			3	6.48571			3	10.425			3	3.94286
4	12.1833			4	8.81667			4	5.03333			4	9.75714			4	6.7				20E	0.886		20E+dsTorso	0		20E+dsTorso	0.713
5	10.4833			5	10.9			5	3.8125			5	9.85714			5	3.84
6	11.7429			6	8.725			6	2.9375			6	11.1875			6	4.42857				20E+dsTorso	0
S5P Fig
CK						dsegfp						dsTorso						20E						20E+dsTorso						Tukey		p-value	Tukey		p-value	Tukey		p-value	Tukey		p-value
RPT	NO.of papue that had constructed pupation chambers	Total NO.	RPC	AVG	SE	RPT	NO.of papue that had constructed pupation chambers	Total NO.	RPC	AVG	SE	RPT	NO.of papue that had constructed pupation chambers	Total NO.	RPC	AVG	SE	RPT	NO.of papue that had constructed pupation chambers	Total NO.	RPC	AVG	SE	RPT	NO.of papue that had constructed pupation chambers	Total NO.	RPC	AVG	SE	CK	dsegfp	0.97	dsegfp	dsTorso	0	dsTorso	20E	0	20E	20E+dsTorso	0
1	9	10	0.9	0.983333	0.0166667	1	10	10	1	0.95	0.0223607	1	2	5	0.4	0.227778	0.0623114	1	10	10	1	0.966667	0.0210819	1	1	6	0.166667	0.186111	0.0452189
2	10	10	1			2	10	10	1			2	0	5	0			2	10	10	1			2	0	4	0				dsTorso	0		20E	0.998
3	10	10	1			3	9	10	0.9			3	1	5	0.2			3	9	10	0.9			3	1	5	0.2
4	10	10	1			4	10	10	1			4	1	5	0.2			4	10	10	1			4	2	6	0.333333				20E	0.998		20E+dsTorso	0		20E+dsTorso	0.934
5	10	10	1			5	9	10	0.9			5	1	6	0.166667			5	9	10	0.9			5	1	6	0.166667
6	10	10	1			6	9	10	0.9			6	2	5	0.4			6	10	10	1			6	1	4	0.25				20E+dsTorso	0
S5Q+R+S Fig
dispose Day	CK			Tukey		p-value	dsegfp			Tukey		p-value	dsTorso			Tukey		p-value	20E			Tukey		p-value	20E+dsTorso
1D	JHAMT EXPS	AVG	SE	CK	dsegfp	0.968	JHAMT EXPS	AVG	SE	dsegfp	dsTorso	0.539	JHAMT EXPS	AVG	SE	dsTorso	20E	0.978	JHAMT EXPS	AVG	SE	20E	20E+Torso	0.993	JHAMT EXPS	AVG	SE
	1.00071	1.00247	0.0519536		dsTorso	0.868	1.10539	1.06124	0.0636974		20E	0.841	0.84676	0.912362	0.0438937				1.02137	0.965218	0.108248				0.908214	0.926383	0.0417722
	1.09332		0		20E	0.994	1.14265		0		20E+Torso	0.622	0.894643		0		20E+Torso	1	0.756066		0				1.00609		0
	0.913371		0		20E+Torso	0.922	0.935671		0				0.995683		0				1.11822		0				0.864848		0
2D	JHAMT EXPS	AVG	SE	CK	dsegfp	0.974	JHAMT EXPS	AVG	SE	dsegfp	dsTorso	0.934	JHAMT EXPS	AVG	SE	dsTorso	20E	0.975	JHAMT EXPS	AVG	SE	20E	20E+Torso	0.947	JHAMT EXPS	AVG	SE
	1.10008	0.9666	0.0688231		dsTorso	0.665	0.849751	0.929993	0.0403893		20E	1	0.875539	0.882212	0.0476869				0.920022	0.918353	0.0253915				0.841455	0.873477	0.0194772
	0.870764		0		20E	0.932	0.962068		0		20E+Torso	0.887	0.803154		0		20E+Torso	1	0.961474		0				0.870277		0
	0.928953		0		20E+Torso	0.586	0.978161		0				0.967941		0				0.873563		0				0.908698		0
S5Q+R+S Fig
dispose Day	CK			Tukey		p-value	dsegfp			Tukey		p-value	dsTorso			Tukey		p-value	20E			Tukey		p-value	20E+dsTorso
1D	Met EXPS	AVG	SE	CK	dsegfp	0.999	Met EXPS	AVG	SE	dsegfp	dsTorso	0.798	Met EXPS	AVG	SE	dsTorso	20E	1	Met EXPS	AVG	SE	20E	20E+Torso	0.999	Met EXPS	AVG	SE
	1.03615	1.00259	0.0456566		dsTorso	0.9	1.30646	1.03303	0.140582		20E	0.712	1.05807	0.888602	0.0847472				0.690452	0.867131	0.0918168				1.03083	0.899358	0.0701714
	0.91226		0		20E	0.831	0.953025		0		20E+Torso	0.838	0.806635		0		20E+Torso	1	0.912115		0				0.876154		0
	1.05935		0		20E+Torso	0.927	0.839603		0				0.801105		0				0.998824		0				0.791093		0
2D	Met EXPS	AVG	SE	CK	dsegfp	0.978	Met EXPS	AVG	SE	dsegfp	dsTorso	0.997	Met EXPS	AVG	SE	dsTorso	20E	0.997	Met EXPS	AVG	SE	20E	20E+Torso	0.981	Met EXPS	AVG	SE
	0.903013	0.994051	0.105607		dsTorso	0.999	1.18437	1.06499	0.0634848		20E	0.963	1.25505	1.02407	0.126858				0.826534	0.982682	0.0804843				0.820323	0.914832	0.0482588
	0.874517		0		20E	1	1.04277		0		20E+Torso	0.759	0.999482		0		20E+Torso	0.904	1.09462		0				0.979048		0
	1.20462		0		20E+Torso	0.967	0.967845		0				0.817673		0				1.0269		0				0.945126		0
S5Q+R+S Fig
dispose Day	CK			Tukey		p-value	dsegfp			Tukey		p-value	dsTorso			Tukey		p-value	20E			Tukey		p-value	20E+dsTorso
1D	Kr-h1 EXPS	AVG	SE	CK	dsegfp	0.97	Kr-h1 EXPS	AVG	SE	dsegfp	dsTorso	0.935	Kr-h1 EXPS	AVG	SE	dsTorso	20E	0.108	Kr-h1 EXPS	AVG	SE	20E	20E+Torso	0.981	Kr-h1 EXPS	AVG	SE
	0.959247	1.00049	0.0244471		dsTorso	0.653	1.11683	1.05417	0.0842533		20E	0.322	1.26031	1.12126	0.0731316				0.988942	0.877138	0.0584352				1.00563	0.924546	0.0519783
	0.998381		0		20E	0.636	1.15832		0		20E+Torso	0.595	1.01244		0		20E+Torso	0.239	0.791758		0				0.940341		0
	1.04386		0		20E+Torso	0.902	0.887379		0				1.09104		0				0.850715		0				0.827665		0
2D	Kr-h1 EXPS	AVG	SE	CK	dsegfp	0.968	Kr-h1 EXPS	AVG	SE	dsegfp	dsTorso	1	Kr-h1 EXPS	AVG	SE	dsTorso	20E	0.93	Kr-h1 EXPS	AVG	SE	20E	20E+Torso	0.998	Kr-h1 EXPS	AVG	SE
	1.02389	1.04328	0.179769		dsTorso	0.944	0.968927	0.946944	0.0528423		20E	0.959	0.762597	0.929434	0.0955735				1.2331	1.05098	0.118339				0.920256	1.00729	0.0463125
	0.742057		0		20E	1	0.846428		0		20E+Torso	0.994	0.932062		0		20E+Torso	0.985	0.829015		0				1.07825		0
	1.36389		0		20E+Torso	0.999	1.02548		0				1.09364		0				1.09084		0				1.02337		0

## Sheet: S6 Fig
S6A Fig
dispose Day	dsegfp			Tukey		p-value	dsegfp+JH			Tukey		p-value	dsPTTH			Tukey		p-value	dsPTTH+JH			Tukey		p-value	dsPTTH+JH+20E
4D	PTTH EXPS	AVG	SE	dsegfp	dsegfp+JH	0.805	PTTH EXPS	AVG	SE	dsegfp+JH	dsPTTH	0	PTTH EXPS	AVG	SE	dsPTTH	dsPTTH+JH	0.946	PTTH EXPS	AVG	SE	dsPTTH+JH	dsPTTH+JH+20E	0.907	PTTH EXPS	AVG	SE
	1.2693	1.01562	0.131412		dsPTTH	0	0.943041	0.916607	0.0433462		dsPTTH+JH	0	0.21168	0.218396	0.0149523				0.309165	0.283764	0.0218692				0.393921	0.360867	0.02381
	0.948293		0		dsPTTH+JH	0	0.831887		0		dsPTTH+JH+20E	0.001	0.246991		0		dsPTTH+JH+20E	0.542	0.301901		0				0.374027		0
	0.829272		0		dsPTTH+JH+20E	0	0.974892		0				0.196517		0				0.240227		0				0.314653		0
4.5D	PTTH EXPS	AVG	SE	dsegfp	dsegfp+JH	0	PTTH EXPS	AVG	SE	dsegfp+JH	dsPTTH	0.124	PTTH EXPS	AVG	SE	dsPTTH	dsPTTH+JH	0.339	PTTH EXPS	AVG	SE	dsPTTH+JH	dsPTTH+JH+20E	0.238	PTTH EXPS	AVG	SE
	0.840438	0.83371	0.058349		dsPTTH	0	0.420737	0.346699	0.0379669		dsPTTH+JH	0.949	0.218522	0.226771	0.00840587				0.311999	0.314984	0.00234471				0.208131	0.214902	0.00535884
	0.72945		0		dsPTTH+JH	0	0.295076		0		dsPTTH+JH+20E	0.083	0.243582		0		dsPTTH+JH+20E	0.999	0.313344		0				0.211094		0
	0.931241		0		dsPTTH+JH+20E	0	0.324285		0				0.218209		0				0.319609		0				0.225483		0
5D	PTTH EXPS	AVG	SE	dsegfp	dsegfp+JH	0	PTTH EXPS	AVG	SE	dsegfp+JH	dsPTTH	0.421	PTTH EXPS	AVG	SE	dsPTTH	dsPTTH+JH	0.986	PTTH EXPS	AVG	SE	dsPTTH+JH	dsPTTH+JH+20E	1	PTTH EXPS	AVG	SE
	0.516008	0.585969	0.0374348		dsPTTH	0	0.337187	0.275358	0.0475643		dsPTTH+JH	0.222	0.128714	0.194546	0.0334011				0.186373	0.172425	0.0102685				0.188943	0.181009	0.0110333
	0.597859		0		dsPTTH+JH	0	0.181833		0		dsPTTH+JH+20E	0.288	0.237285		0		dsPTTH+JH+20E	0.998	0.178505		0				0.15921		0
	0.64404		0		dsPTTH+JH+20E	0	0.307053		0				0.217639		0				0.152397		0				0.194875		0
5.5D	PTTH EXPS	AVG	SE	dsegfp	dsegfp+JH	0.002	PTTH EXPS	AVG	SE	dsegfp+JH	dsPTTH	0.89	PTTH EXPS	AVG	SE	dsPTTH	dsPTTH+JH	0.762	PTTH EXPS	AVG	SE	dsPTTH+JH	dsPTTH+JH+20E	0.856	PTTH EXPS	AVG	SE
	0.402053	0.426606	0.0224736		dsPTTH	0	0.189166	0.247814	0.0396352		dsPTTH+JH	0.298	0.207305	0.219126	0.0176308				0.198851	0.181562	0.0089791				0.197374	0.212873	0.00803047
	0.471487		0		dsPTTH+JH	0	0.230953		0		dsPTTH+JH+20E	0.804	0.253807		0		dsPTTH+JH+20E	1	0.168713		0				0.224268		0
	0.406278		0		dsPTTH+JH+20E	0	0.323324		0				0.196266		0				0.177121		0				0.216979		0
6D	PTTH EXPS	AVG	SE	dsegfp	dsegfp+JH	0.137	PTTH EXPS	AVG	SE	dsegfp+JH	dsPTTH	0.944	PTTH EXPS	AVG	SE	dsPTTH	dsPTTH+JH	0.999	PTTH EXPS	AVG	SE	dsPTTH+JH	dsPTTH+JH+20E	0.992	PTTH EXPS	AVG	SE
	0.206866	0.298756	0.0816495		dsPTTH	0.376	0.158819	0.144954	0.00705382		dsPTTH+JH	0.99	0.161206	0.187706	0.0420353				0.162113	0.17171	0.00504883				0.202595	0.1967	0.00596466
	0.227795		0		dsPTTH+JH	0.264	0.135763		0		dsPTTH+JH+20E	0.896	0.270052		0		dsPTTH+JH+20E	1	0.179229		0				0.202733		0
	0.461607		0		dsPTTH+JH+20E	0.451	0.14028		0				0.13186		0				0.173787		0				0.184771		0
S6B Fig
dispose Day	dsegfp			Tukey		p-value	dsegfp+dsAS-C			Tukey		p-value	dsPTTH			Tukey		p-value	dsPTTH+dsAS-C			Tukey		p-value	dsPTTH+dsAS-C+20E
4D	PTTH EXPS	AVG	SE	dsegfp	dsegfp+dsAS-C	0.005	PTTH EXPS	AVG	SE	dsegfp+dsAS-C	dsPTTH	0	PTTH EXPS	AVG	SE	dsPTTH	dsPTTH+dsAS-C	0.977	PTTH EXPS	AVG	SE	dsPTTH+dsAS-C	dsPTTH+dsAS-C+20E	0.595	PTTH EXPS	AVG	SE
	0.926716	1.0034	0.0607222		dsPTTH	0	0.667298	0.743452	0.051484		dsPTTH+dsAS-C	0	0.204423	0.209185	0.025229				0.189245	0.17872	0.00879139				0.281617	0.25835	0.0129469
	1.1233		0		dsPTTH+dsAS-C	0	0.841548		0		dsPTTH+dsAS-C+20E	0	0.255069		0		dsPTTH+dsAS-C+20E	0.885	0.16126		0				0.256559		0
	0.960191		0		dsPTTH+dsAS-C+20E	0	0.721511		0				0.168063		0				0.185654		0				0.236875		0
4.5D	PTTH EXPS	AVG	SE	dsegfp	dsegfp+dsAS-C	0	PTTH EXPS	AVG	SE	dsegfp+dsAS-C	dsPTTH	0	PTTH EXPS	AVG	SE	dsPTTH	dsPTTH+dsAS-C	0.654	PTTH EXPS	AVG	SE	dsPTTH+dsAS-C	dsPTTH+dsAS-C+20E	0.436	PTTH EXPS	AVG	SE
	0.884661	0.909293	0.0157841		dsPTTH	0	0.473318	0.49973	0.0135426		dsPTTH+dsAS-C	0	0.210307	0.228986	0.00954394				0.210808	0.207419	0.00744202				0.170234	0.179652	0.00568305
	0.90451		0		dsPTTH+dsAS-C	0	0.507735		0		dsPTTH+dsAS-C+20E	0	0.241729		0		dsPTTH+dsAS-C+20E	0.062	0.193173		0				0.189871		0
	0.938708		0		dsPTTH+dsAS-C+20E	0	0.518135		0				0.234921		0				0.218276		0				0.178851		0
5D	PTTH EXPS	AVG	SE	dsegfp	dsegfp+dsAS-C	0	PTTH EXPS	AVG	SE	dsegfp+dsAS-C	dsPTTH	1	PTTH EXPS	AVG	SE	dsPTTH	dsPTTH+dsAS-C	0.9	PTTH EXPS	AVG	SE	dsPTTH+dsAS-C	dsPTTH+dsAS-C+20E	1	PTTH EXPS	AVG	SE
	0.438024	0.454343	0.0167287		dsPTTH	0	0.154445	0.185065	0.0168075		dsPTTH+dsAS-C	0.93	0.158173	0.18689	0.0151594				0.152144	0.16962	0.0127135				0.165827	0.166809	0.00432242
	0.487797		0		dsPTTH+dsAS-C	0	0.212387		0		dsPTTH+dsAS-C+20E	0.881	0.192826		0		dsPTTH+dsAS-C+20E	0.841	0.194353		0				0.159862		0
	0.437208		0		dsPTTH+dsAS-C+20E	0	0.188362		0				0.209671		0				0.162362		0				0.174738		0
5.5D	PTTH EXPS	AVG	SE	dsegfp	dsegfp+dsAS-C	0.914	PTTH EXPS	AVG	SE	dsegfp+dsAS-C	dsPTTH	0.474	PTTH EXPS	AVG	SE	dsPTTH	dsPTTH+dsAS-C	0.997	PTTH EXPS	AVG	SE	dsPTTH+dsAS-C	dsPTTH+dsAS-C+20E	1	PTTH EXPS	AVG	SE
	0.191207	0.252291	0.0473467		dsPTTH	0.902	0.241541	0.284651	0.0238683		dsPTTH+dsAS-C	0.324	0.221172	0.218506	0.018085				0.176986	0.206202	0.0151742				0.187673	0.206208	0.0201507
	0.220169		0		dsPTTH+dsAS-C	0.759	0.288452		0		dsPTTH+dsAS-C+20E	0.324	0.248412		0		dsPTTH+dsAS-C+20E	0.997	0.213697		0				0.246467		0
	0.345496		0		dsPTTH+dsAS-C+20E	0.76	0.323961		0				0.185935		0				0.227922		0				0.184484		0
6D	PTTH EXPS	AVG	SE	dsegfp	dsegfp+dsAS-C	0.422	PTTH EXPS	AVG	SE	dsegfp+dsAS-C	dsPTTH	0.474	PTTH EXPS	AVG	SE	dsPTTH	dsPTTH+dsAS-C	0.513	PTTH EXPS	AVG	SE	dsPTTH+dsAS-C	dsPTTH+dsAS-C+20E	0.929	PTTH EXPS	AVG	SE
	0.265768	0.22551	0.0201614		dsPTTH	1	0.174859	0.184093	0.00697136		dsPTTH+dsAS-C	1	0.225004	0.223171	0.0257112				0.199157	0.185781	0.00670516				0.179042	0.203867	0.0124295
	0.20735		0		dsPTTH+dsAS-C	0.459	0.197757		0		dsPTTH+dsAS-C+20E	0.905	0.177749		0		dsPTTH+dsAS-C+20E	0.911	0.178265		0				0.217397		0
	0.203411		0		dsPTTH+dsAS-C+20E	0.873	0.179664		0				0.266758		0				0.17992		0				0.215163		0
S6C Fig
dispose Day	dsegfp			Tukey		p-value	dsegfp+dsJHAMT			Tukey		p-value	dsPTTH			Tukey		p-value	dsPTTH+dsJHAMT			Tukey		p-value	dsPTTH+dsJHAMT+20E
4D	PTTH EXPS	AVG	SE	dsegfp	dsegfp+dsJHAMT	0.964	PTTH EXPS	AVG	SE	dsegfp+dsJHAMT	dsPTTH	0.984	PTTH EXPS	AVG	SE	dsPTTH	dsPTTH+dsJHAMT	1	PTTH EXPS	AVG	SE	dsPTTH+dsJHAMT	dsPTTH+dsJHAMT+20E	1	PTTH EXPS	AVG	SE
	0.970772	1.00486	0.0715591		dsPTTH	0	0.936558	0.954371	0.096479		dsPTTH+dsJHAMT	0.995	0.361424	0.375092	0.00722672				0.356251	0.366293	0.0260178				0.398017	0.36278	0.0176852
	0.901527		0		dsPTTH+dsJHAMT	0	1.12967		0		dsPTTH+dsJHAMT+20E	0.998	0.377855		0		dsPTTH+dsJHAMT+20E	1	0.415531		0				0.342499		0
	1.14228		0		dsPTTH+dsJHAMT+20E	0	0.796884		0				0.385996		0				0.327097		0				0.347825		0
4.5D	PTTH EXPS	AVG	SE	dsegfp	dsegfp+dsJHAMT	0	PTTH EXPS	AVG	SE	dsegfp+dsJHAMT	dsPTTH	0	PTTH EXPS	AVG	SE	dsPTTH	dsPTTH+dsJHAMT	1	PTTH EXPS	AVG	SE	dsPTTH+dsJHAMT	dsPTTH+dsJHAMT+20E	0.984	PTTH EXPS	AVG	SE
	0.765412	0.77494	0.00677806		dsPTTH	0	0.989639	0.940658	0.0244938		dsPTTH+dsJHAMT	0	0.273328	0.257092	0.00860654				0.270348	0.246375	0.0146261				0.267101	0.258537	0.0181132
	0.771352		0		dsPTTH+dsJHAMT	0	0.915501		0		dsPTTH+dsJHAMT+20E	0	0.253925		0		dsPTTH+dsJHAMT+20E	0.984	0.219871		0				0.284739		0
	0.788055		0		dsPTTH+dsJHAMT+20E	0	0.916833		0				0.244022		0				0.248906		0				0.223772		0
5D	PTTH EXPS	AVG	SE	dsegfp	dsegfp+dsJHAMT	0	PTTH EXPS	AVG	SE	dsegfp+dsJHAMT	dsPTTH	0	PTTH EXPS	AVG	SE	dsPTTH	dsPTTH+dsJHAMT	0.989	PTTH EXPS	AVG	SE	dsPTTH+dsJHAMT	dsPTTH+dsJHAMT+20E	0.983	PTTH EXPS	AVG	SE
	0.576692	0.546323	0.0179909		dsPTTH	0	0.844244	0.821996	0.0147683		dsPTTH+dsJHAMT	0	0.177929	0.184942	0.0163774				0.202417	0.193989	0.00903679				0.184523	0.183917	0.00586526
	0.514426		0		dsPTTH+dsJHAMT	0	0.827697		0		dsPTTH+dsJHAMT+20E	0	0.160741		0		dsPTTH+dsJHAMT+20E	1	0.175928		0				0.193759		0
	0.547849		0		dsPTTH+dsJHAMT+20E	0	0.794047		0				0.216158		0				0.20362		0				0.173469		0
5.5D	PTTH EXPS	AVG	SE	dsegfp	dsegfp+dsJHAMT	0	PTTH EXPS	AVG	SE	dsegfp+dsJHAMT	dsPTTH	0	PTTH EXPS	AVG	SE	dsPTTH	dsPTTH+dsJHAMT	0.474	PTTH EXPS	AVG	SE	dsPTTH+dsJHAMT	dsPTTH+dsJHAMT+20E	0.665	PTTH EXPS	AVG	SE
	0.393136	0.416549	0.0204024		dsPTTH	0	0.706362	0.708012	0.0167103		dsPTTH+dsJHAMT	0	0.235485	0.220362	0.00761495				0.189221	0.190694	0.000852651				0.210958	0.214333	0.00220332
	0.457197		0		dsPTTH+dsJHAMT	0	0.737745		0		dsPTTH+dsJHAMT+20E	0	0.214359		0		dsPTTH+dsJHAMT+20E	0.996	0.190687		0				0.213566		0
	0.399313		0		dsPTTH+dsJHAMT+20E	0	0.679929		0				0.211242		0				0.192174		0				0.218474		0
6D	PTTH EXPS	AVG	SE	dsegfp	dsegfp+dsJHAMT	0	PTTH EXPS	AVG	SE	dsegfp+dsJHAMT	dsPTTH	0	PTTH EXPS	AVG	SE	dsPTTH	dsPTTH+dsJHAMT	0.976	PTTH EXPS	AVG	SE	dsPTTH+dsJHAMT	dsPTTH+dsJHAMT+20E	0.867	PTTH EXPS	AVG	SE
	0.199898	0.202163	0.0243689		dsPTTH	0.97	0.587717	0.571762	0.0309063		dsPTTH+dsJHAMT	0	0.148886	0.183435	0.02276				0.172743	0.165789	0.00588167				0.189201	0.195302	0.0163412
	0.245458		0		dsPTTH+dsJHAMT	0.761	0.512067		0		dsPTTH+dsJHAMT+20E	0	0.226377		0		dsPTTH+dsJHAMT+20E	0.995	0.170528		0				0.226159		0
	0.161133		0		dsPTTH+dsJHAMT+20E	0.999	0.615501		0				0.175041		0				0.154095		0				0.170547		0
S6D Fig
dispose Day	dsegfp			Tukey		p-value	dsegfp+dsMet			Tukey		p-value	dsPTTH			Tukey		p-value	dsPTTH+dsMet			Tukey		p-value	dsPTTH+dsMet+20E
4D	PTTH EXPS	AVG	SE	dsegfp	dsegfp+dsMet	1	PTTH EXPS	AVG	SE	dsegfp+dsMet	dsPTTH	0	PTTH EXPS	AVG	SE	dsPTTH	dsPTTH+dsMet	1	PTTH EXPS	AVG	SE	dsPTTH+dsMet	dsPTTH+dsMet+20E	0.989	PTTH EXPS	AVG	SE
	0.969033	1.00366	0.0721373		dsPTTH	0	0.962507	1.00794	0.0324748		dsPTTH+dsMet	0	0.541753	0.529275	0.0226051				0.486174	0.527482	0.0386937				0.445981	0.499591	0.0276696
	0.899682		0		dsPTTH+dsMet	0	0.990459		0		dsPTTH+dsMet+20E	0	0.485404		0		dsPTTH+dsMet+20E	0.986	0.60481		0				0.538282		0
	1.14227		0		dsPTTH+dsMet+20E	0	1.07085		0				0.560669		0				0.491463		0				0.514512		0
4.5D	PTTH EXPS	AVG	SE	dsegfp	dsegfp+dsMet	0	PTTH EXPS	AVG	SE	dsegfp+dsMet	dsPTTH	0	PTTH EXPS	AVG	SE	dsPTTH	dsPTTH+dsMet	0.994	PTTH EXPS	AVG	SE	dsPTTH+dsMet	dsPTTH+dsMet+20E	0.999	PTTH EXPS	AVG	SE
	0.687676	0.655102	0.01895		dsPTTH	0	0.92931	0.918764	0.00775284		dsPTTH+dsMet	0	0.462016	0.408342	0.0268398				0.407739	0.396274	0.00779185				0.321612	0.389336	0.0341921
	0.622037		0		dsPTTH+dsMet	0	0.903647		0		dsPTTH+dsMet+20E	0	0.380814		0		dsPTTH+dsMet+20E	0.969	0.381401		0				0.414985		0
	0.655592		0		dsPTTH+dsMet+20E	0	0.923335		0				0.382196		0				0.399683		0				0.43141		0
5D	PTTH EXPS	AVG	SE	dsegfp	dsegfp+dsMet	0	PTTH EXPS	AVG	SE	dsegfp+dsMet	dsPTTH	0	PTTH EXPS	AVG	SE	dsPTTH	dsPTTH+dsMet	1	PTTH EXPS	AVG	SE	dsPTTH+dsMet	dsPTTH+dsMet+20E	0.999	PTTH EXPS	AVG	SE
	0.58498	0.59906	0.00861322		dsPTTH	0	0.785171	0.754732	0.0199588		dsPTTH+dsMet	0	0.367008	0.351016	0.0197408				0.320561	0.346319	0.0145515				0.355518	0.351385	0.0155698
	0.614695		0		dsPTTH+dsMet	0	0.761877		0		dsPTTH+dsMet+20E	0	0.374281		0		dsPTTH+dsMet+20E	1	0.37093		0				0.32259		0
	0.597504		0		dsPTTH+dsMet+20E	0	0.717148		0				0.311758		0				0.347466		0				0.376048		0
5.5D	PTTH EXPS	AVG	SE	dsegfp	dsegfp+dsMet	0	PTTH EXPS	AVG	SE	dsegfp+dsMet	dsPTTH	0	PTTH EXPS	AVG	SE	dsPTTH	dsPTTH+dsMet	0.759	PTTH EXPS	AVG	SE	dsPTTH+dsMet	dsPTTH+dsMet+20E	0.987	PTTH EXPS	AVG	SE
	0.409572	0.418834	0.0342761		dsPTTH	0	0.656055	0.636674	0.00985365		dsPTTH+dsMet	0	0.229616	0.211344	0.0155006				0.273045	0.247761	0.018679				0.20398	0.232988	0.0221748
	0.482289		0		dsPTTH+dsMet	0.002	0.630074		0		dsPTTH+dsMet+20E	0	0.180519		0		dsPTTH+dsMet+20E	0.951	0.258934		0				0.276545		0
	0.364642		0		dsPTTH+dsMet+20E	0.001	0.623893		0				0.223896		0				0.211302		0				0.21844		0
6D	PTTH EXPS	AVG	SE	dsegfp	dsegfp+dsMet	0.001	PTTH EXPS	AVG	SE	dsegfp+dsMet	dsPTTH	0.003	PTTH EXPS	AVG	SE	dsPTTH	dsPTTH+dsMet	0.88	PTTH EXPS	AVG	SE	dsPTTH+dsMet	dsPTTH+dsMet+20E	0.999	PTTH EXPS	AVG	SE
	0.219418	0.190362	0.0147354		dsPTTH	0.961	0.437682	0.379063	0.0357517		dsPTTH+dsMet	0.001	0.19543	0.211807	0.0166044				0.169002	0.181695	0.0113103				0.22827	0.188863	0.0270301
	0.180097		0		dsPTTH+dsMet	0.999	0.385212		0		dsPTTH+dsMet+20E	0.001	0.245014		0		dsPTTH+dsMet+20E	0.95	0.171827		0				0.137109		0
	0.17157		0		dsPTTH+dsMet+20E	1	0.314293		0				0.194975		0				0.204257		0				0.201209		0
S6E Fig
dispose Day	dsegfp			Tukey		p-value	dsegfp+JH			Tukey		p-value	dsPTTH			Tukey		p-value	dsPTTH+JH			Tukey		p-value	dsPTTH+JH+20E
4D	AS-C EXPS	AVG	SE	dsegfp	dsegfp+JH	0	AS-C EXPS	AVG	SE	dsegfp+JH	dsPTTH	0	AS-C EXPS	AVG	SE	dsPTTH	dsPTTH+JH	0	AS-C EXPS	AVG	SE	dsPTTH+JH	dsPTTH+JH+20E	0.469	AS-C EXPS	AVG	SE
	0.974499	1.00928	0.0995743		dsPTTH	0.996	3.01945	3.09539	0.0473934		dsPTTH+JH	0.439	1.12901	1.07072	0.0405394				3.2883	2.77854	0.254953				3.08501	3.08483	0.0354752
	1.19648		0		dsPTTH+JH	0	3.18249		0		dsPTTH+JH+20E	1	1.09037		0		dsPTTH+JH+20E	0	2.51323		0				3.14619		0
	0.856848		0		dsPTTH+JH+20E	0	3.08423		0				0.992765		0				2.53409		0				3.02331		0
4.5D	AS-C EXPS	AVG	SE	dsegfp	dsegfp+JH	0	AS-C EXPS	AVG	SE	dsegfp+JH	dsPTTH	0	AS-C EXPS	AVG	SE	dsPTTH	dsPTTH+JH	0	AS-C EXPS	AVG	SE	dsPTTH+JH	dsPTTH+JH+20E	1	AS-C EXPS	AVG	SE
	0.956746	0.945421	0.044833		dsPTTH	1	4.35051	4.22709	0.068408		dsPTTH+JH	0	0.957568	0.950327	0.022239				4.71713	4.1677	0.365384				4.1209	4.14611	0.0266613
	0.862727		0		dsPTTH+JH	0	4.21652		0		dsPTTH+JH+20E	0.999	0.984712		0		dsPTTH+JH+20E	0	3.47572		0				4.11802		0
	1.01679		0		dsPTTH+JH+20E	0	4.11425		0				0.908702		0				4.31026		0				4.1994		0
5D	AS-C EXPS	AVG	SE	dsegfp	dsegfp+JH	0	AS-C EXPS	AVG	SE	dsegfp+JH	dsPTTH	0	AS-C EXPS	AVG	SE	dsPTTH	dsPTTH+JH	0	AS-C EXPS	AVG	SE	dsPTTH+JH	dsPTTH+JH+20E	0.938	AS-C EXPS	AVG	SE
	0.74034	0.754452	0.00852023		dsPTTH	1	3.00865	2.93038	0.0699549		dsPTTH+JH	0.863	0.789731	0.760611	0.0145664				2.82404	2.75478	0.148431				2.2295	2.61817	0.234655
	0.753236		0		dsPTTH+JH	0	2.79081		0		dsPTTH+JH+20E	0.464	0.745297		0		dsPTTH+JH+20E	0	2.97014		0				2.5847		0
	0.76978		0		dsPTTH+JH+20E	0	2.99167		0				0.746806		0				2.47015		0				3.0403		0
5.5D	AS-C EXPS	AVG	SE	dsegfp	dsegfp+JH	0.867	AS-C EXPS	AVG	SE	dsegfp+JH	dsPTTH	0.8	AS-C EXPS	AVG	SE	dsPTTH	dsPTTH+JH	0.999	AS-C EXPS	AVG	SE	dsPTTH+JH	dsPTTH+JH+20E	0.996	AS-C EXPS	AVG	SE
	0.736804	0.860909	0.0831704		dsPTTH	1	0.917018	0.94089	0.0968827		dsPTTH+JH	0.9	0.800581	0.848721	0.0242157				0.89624	0.867963	0.0157585				0.816088	0.837806	0.0143191
	1.01888		0		dsPTTH+JH	1	1.11935		0		dsPTTH+JH+20E	0.732	0.868199		0		dsPTTH+JH+20E	1	0.865879		0				0.864832		0
	0.827043		0		dsPTTH+JH+20E	0.998	0.786298		0				0.877383		0				0.841771		0				0.832499		0
6D	AS-C EXPS	AVG	SE	dsegfp	dsegfp+JH	0.984	AS-C EXPS	AVG	SE	dsegfp+JH	dsPTTH	0.971	AS-C EXPS	AVG	SE	dsPTTH	dsPTTH+JH	0.598	AS-C EXPS	AVG	SE	dsPTTH+JH	dsPTTH+JH+20E	0.792	AS-C EXPS	AVG	SE
	0.775426	0.801937	0.023613		dsPTTH	1	1.09615	1.17587	0.0966748		dsPTTH+JH	0.902	0.858314	0.807226	0.0256332				0.643258	0.725198	0.0453764				0.731164	0.78749	0.0488502
	0.849039		0		dsPTTH+JH	0.652	1.36828		0		dsPTTH+JH+20E	0.999	0.777978		0		dsPTTH+JH+20E	0.996	0.732383		0				0.746517		0
	0.781346		0		dsPTTH+JH+20E	0.999	1.06318		0				0.785386		0				0.799954		0				0.884787		0
S6F Fig
dispose Day	dsegfp			Tukey		p-value	dsegfp+dsAS-C			Tukey		p-value	dsPTTH			Tukey		p-value	dsPTTH+dsAS-C			Tukey		p-value	dsPTTH+dsAS-C+20E
4D	AS-C EXPS	AVG	SE	dsegfp	dsegfp+dsAS-C	0.003	AS-C EXPS	AVG	SE	dsegfp+dsAS-C	dsPTTH	0.003	AS-C EXPS	AVG	SE	dsPTTH	dsPTTH+dsAS-C	0.003	AS-C EXPS	AVG	SE	dsPTTH+dsAS-C	dsPTTH+dsAS-C+20E	0.998	AS-C EXPS	AVG	SE
	0.662521	1.03527	0.186412		dsPTTH	1	0.399992	0.412268	0.0106242		dsPTTH+dsAS-C	1	1.02234	1.05189	0.0308215				0.399196	0.411981	0.0130447				0.323816	0.375303	0.0266281
	1.22806		0		dsPTTH+dsAS-C	0.003	0.433426		0		dsPTTH+dsAS-C+20E	0.998	1.01981		0		dsPTTH+dsAS-C+20E	0.002	0.398678		0				0.389259		0
	1.21523		0		dsPTTH+dsAS-C+20E	0.002	0.403386		0				1.11351		0				0.438069		0				0.412835		0
4.5D	AS-C EXPS	AVG	SE	dsegfp	dsegfp+dsAS-C	0	AS-C EXPS	AVG	SE	dsegfp+dsAS-C	dsPTTH	0.124	AS-C EXPS	AVG	SE	dsPTTH	dsPTTH+dsAS-C	0.339	AS-C EXPS	AVG	SE	dsPTTH+dsAS-C	dsPTTH+dsAS-C+20E	0.238	AS-C EXPS	AVG	SE
	1.11029	1.0342	0.0584813		dsPTTH	0	1.04415	0.869483	0.0959457		dsPTTH+dsAS-C	0.949	0.451066	0.37062	0.0578775				0.304295	0.306816	0.0222383				0.352777	0.314443	0.0196185
	1.07307		0		dsPTTH+dsAS-C	0	0.850974		0		dsPTTH+dsAS-C+20E	0.083	0.258315		0		dsPTTH+dsAS-C+20E	0.999	0.269621		0				0.302527		0
	0.919224		0		dsPTTH+dsAS-C+20E	0	0.71333		0				0.402479		0				0.346533		0				0.288027		0
5D	AS-C EXPS	AVG	SE	dsegfp	dsegfp+dsAS-C	0	AS-C EXPS	AVG	SE	dsegfp+dsAS-C	dsPTTH	0	AS-C EXPS	AVG	SE	dsPTTH	dsPTTH+dsAS-C	0	AS-C EXPS	AVG	SE	dsPTTH+dsAS-C	dsPTTH+dsAS-C+20E	0.853	AS-C EXPS	AVG	SE
	0.827323	0.849288	0.0531406		dsPTTH	0.117	0.237913	0.256269	0.0130356		dsPTTH+dsAS-C	1	0.958413	0.963532	0.0326316				0.278829	0.263653	0.013938				0.305003	0.305067	0.0103098
	0.950326		0		dsPTTH+dsAS-C	0	0.281481		0		dsPTTH+dsAS-C+20E	0.768	1.02244		0		dsPTTH+dsAS-C+20E	0	0.276316		0				0.287241		0
	0.770215		0		dsPTTH+dsAS-C+20E	0	0.249415		0				0.909747		0				0.235815		0				0.322955		0
5.5D	AS-C EXPS	AVG	SE	dsegfp	dsegfp+dsAS-C	0	AS-C EXPS	AVG	SE	dsegfp+dsAS-C	dsPTTH	0	AS-C EXPS	AVG	SE	dsPTTH	dsPTTH+dsAS-C	0	AS-C EXPS	AVG	SE	dsPTTH+dsAS-C	dsPTTH+dsAS-C+20E	0.989	AS-C EXPS	AVG	SE
	1.02972	1.08839	0.0690848		dsPTTH	1	0.297421	0.29084	0.00578481		dsPTTH+dsAS-C	0.975	1.04505	1.08285	0.0420634				0.267265	0.324451	0.0383303				0.332939	0.351724	0.0195986
	1.22606		0		dsPTTH+dsAS-C	0	0.295789		0		dsPTTH+dsAS-C+20E	0.828	1.03666		0		dsPTTH+dsAS-C+20E	0	0.308829		0				0.39091		0
	1.00939		0		dsPTTH+dsAS-C+20E	0	0.279308		0				1.16684		0				0.397259		0				0.331323		0
6D	AS-C EXPS	AVG	SE	dsegfp	dsegfp+dsAS-C	0	AS-C EXPS	AVG	SE	dsegfp+dsAS-C	dsPTTH	0	AS-C EXPS	AVG	SE	dsPTTH	dsPTTH+dsAS-C	0	AS-C EXPS	AVG	SE	dsPTTH+dsAS-C	dsPTTH+dsAS-C+20E	0.953	AS-C EXPS	AVG	SE
	0.728844	0.794284	0.034464		dsPTTH	0.868	0.156703	0.188716	0.0170424		dsPTTH+dsAS-C	0.197	0.763693	0.763034	0.0115538				0.279752	0.266492	0.00667452				0.182088	0.243757	0.0317334
	0.808255		0		dsPTTH+dsAS-C	0	0.214856		0		dsPTTH+dsAS-C+20E	0.4883	0.742701		0		dsPTTH+dsAS-C+20E	0	0.261202		0				0.287581		0
	0.845753		0		dsPTTH+dsAS-C+20E	0	0.19459		0				0.782708		0				0.258524		0				0.261602		0
S6G Fig
dispose Day	dsegfp			Tukey		p-value	dsegfp+dsJHAMT			Tukey		p-value	dsPTTH			Tukey		p-value	dsPTTH+dsJHAMT			Tukey		p-value	dsPTTH+dsJHAMT+20E
4D	JHAMT EXPS	AVG	SE	dsegfp	dsegfp+dsJHAMT	0	JHAMT EXPS	AVG	SE	dsegfp+dsJHAMT	dsPTTH	0	JHAMT EXPS	AVG	SE	dsPTTH	dsPTTH+dsJHAMT	0	JHAMT EXPS	AVG	SE	dsPTTH+dsJHAMT	dsPTTH+dsJHAMT+20E	0.235	JHAMT EXPS	AVG	SE
	1.09244	1.00266	0.054176		dsPTTH	0.588	0.409317	0.418751	0.00513508		dsPTTH+dsJHAMT	0.083	1.10245	1.06533	0.0206075				0.284582	0.294283	0.011077				0.448834	0.389182	0.0300563
	1.01031		0		dsPTTH+dsJHAMT	0	0.426984		0		dsPTTH+dsJHAMT+20E	0.951	1.06227		0		dsPTTH+dsJHAMT+20E	0	0.281885		0				0.352923		0
	0.905238		0		dsPTTH+dsJHAMT+20E	0	0.419951		0				1.03126		0				0.316382		0				0.36579		0
4.5D	JHAMT EXPS	AVG	SE	dsegfp	dsegfp+dsJHAMT	0	JHAMT EXPS	AVG	SE	dsegfp+dsJHAMT	dsPTTH	0	JHAMT EXPS	AVG	SE	dsPTTH	dsPTTH+dsJHAMT	0	JHAMT EXPS	AVG	SE	dsPTTH+dsJHAMT	dsPTTH+dsJHAMT+20E	0.872	JHAMT EXPS	AVG	SE
	0.742293	0.766065	0.0170567		dsPTTH	0.157	0.236913	0.25748	0.0103625		dsPTTH+dsJHAMT	0.896	0.795291	0.824967	0.0186664				0.248177	0.278029	0.0149915				0.238458	0.256042	0.0194113
	0.756762		0		dsPTTH+dsJHAMT	0	0.269973		0		dsPTTH+dsJHAMT+20E	1	0.820188		0		dsPTTH+dsJHAMT+20E	0	0.290535		0				0.234859		0
	0.79914		0		dsPTTH+dsJHAMT+20E	0	0.265555		0				0.859422		0				0.295376		0				0.294809		0
5D	JHAMT EXPS	AVG	SE	dsegfp	dsegfp+dsJHAMT	0	JHAMT EXPS	AVG	SE	dsegfp+dsJHAMT	dsPTTH	0	JHAMT EXPS	AVG	SE	dsPTTH	dsPTTH+dsJHAMT	0	JHAMT EXPS	AVG	SE	dsPTTH+dsJHAMT	dsPTTH+dsJHAMT+20E	0.364	JHAMT EXPS	AVG	SE
	0.67195	0.600632	0.0362922		dsPTTH	0.564	0.203484	0.205236	0.0134726		dsPTTH+dsJHAMT	0.245	0.688497	0.648297	0.0201131				0.271262	0.2743	0.0186418				0.229653	0.214625	0.0121699
	0.553282		0		dsPTTH+dsJHAMT	0	0.229398		0		dsPTTH+dsJHAMT+20E	0.998	0.629448		0		dsPTTH+dsJHAMT+20E	0	0.243638		0				0.19053		0
	0.576664		0		dsPTTH+dsJHAMT+20E	0	0.182827		0				0.626945		0				0.308		0				0.223694		0
5.5D	JHAMT EXPS	AVG	SE	dsegfp	dsegfp+dsJHAMT	0	JHAMT EXPS	AVG	SE	dsegfp+dsJHAMT	dsPTTH	0	JHAMT EXPS	AVG	SE	dsPTTH	dsPTTH+dsJHAMT	0	JHAMT EXPS	AVG	SE	dsPTTH+dsJHAMT	dsPTTH+dsJHAMT+20E	1	JHAMT EXPS	AVG	SE
	0.533683	0.524849	0.0227497		dsPTTH	0.964	0.206717	0.231597	0.0237595		dsPTTH+dsJHAMT	1	0.51358	0.509786	0.0123384				0.253401	0.231723	0.011069				0.228582	0.233944	0.00324158
	0.481778		0		dsPTTH+dsJHAMT	0	0.279098		0		dsPTTH+dsJHAMT+20E	1	0.529005		0		dsPTTH+dsJHAMT+20E	0	0.224772		0				0.233469		0
	0.559086		0		dsPTTH+dsJHAMT+20E	0	0.208976		0				0.486772		0				0.216996		0				0.239781		0
6D	JHAMT EXPS	AVG	SE	dsegfp	dsegfp+dsJHAMT	0	JHAMT EXPS	AVG	SE	dsegfp+dsJHAMT	dsPTTH	0	JHAMT EXPS	AVG	SE	dsPTTH	dsPTTH+dsJHAMT	0	JHAMT EXPS	AVG	SE	dsPTTH+dsJHAMT	dsPTTH+dsJHAMT+20E	1	JHAMT EXPS	AVG	SE
	0.378873	0.412709	0.0271675		dsPTTH	0.959	0.222418	0.209777	0.00650168		dsPTTH+dsJHAMT	1	0.354248	0.396694	0.0231436				0.225305	0.213743	0.00907861				0.200704	0.212923	0.00645212
	0.39281		0		dsPTTH+dsJHAMT	0	0.200817		0		dsPTTH+dsJHAMT+20E	1	0.433905		0		dsPTTH+dsJHAMT+20E	0	0.195838		0				0.215441		0
	0.466445		0		dsPTTH+dsJHAMT+20E	0	0.206095		0				0.401931		0				0.220087		0				0.222625		0
S6H Fig
dispose Day	dsegfp			Tukey		p-value	dsegfp+dsMet			Tukey		p-value	dsPTTH			Tukey		p-value	dsPTTH+dsMet			Tukey		p-value	dsPTTH+dsMet+20E
4D	MET EXPS	AVG	SE	dsegfp	dsegfp+dsMet	0	MET EXPS	AVG	SE	dsegfp+dsMet	dsMET	0	MET EXPS	AVG	SE	dsMET	dsMET+dsMet	0	MET EXPS	AVG	SE	dsMET+dsMet	dsMET+dsMet+20E	0.935	MET EXPS	AVG	SE
	0.924434	1.01287	0.105718		dsMET	0.967	0.252069	0.239448	0.0260586		dsMET+dsMet	0.836	0.875775	0.963597	0.0504966				0.314051	0.320439	0.00445187				0.272453	0.260291	0.0318142
	1.22341		0		dsMET+dsMet	0	0.189346		0		dsMET+dsMet+20E	0.999	0.964319		0		dsMET+dsMet+20E	0	0.329004		0				0.200123		0
	0.890771		0		dsMET+dsMet+20E	0	0.276928		0				1.0507		0				0.31826		0				0.308299		0
4.5D	MET EXPS	AVG	SE	dsegfp	dsegfp+dsMet	0	MET EXPS	AVG	SE	dsegfp+dsMet	dsMET	0.124	MET EXPS	AVG	SE	dsMET	dsMET+dsMet	0	MET EXPS	AVG	SE	dsMET+dsMet	dsMET+dsMet+20E	1	MET EXPS	AVG	SE
	0.820471	0.706995	0.0597305		dsMET	0.349	0.181779	0.214728	0.0169766		dsMET+dsMet	0.998	0.673635	0.613895	0.0309213				0.164475	0.201442	0.025955				0.177012	0.201826	0.012409
	0.617922		0		dsMET+dsMet	0	0.224106		0		dsMET+dsMet+20E	0.999	0.570178		0		dsMET+dsMet+20E	0	0.188365		0				0.21459		0
	0.682592		0		dsMET+dsMet+20E	0	0.2383		0				0.597872		0				0.251486		0				0.213877		0
5D	MET EXPS	AVG	SE	dsegfp	dsegfp+dsMet	0	MET EXPS	AVG	SE	dsegfp+dsMet	dsMET	0	MET EXPS	AVG	SE	dsMET	dsMET+dsMet	0	MET EXPS	AVG	SE	dsMET+dsMet	dsMET+dsMet+20E	0.999	MET EXPS	AVG	SE
	0.585152	0.596478	0.0218678		dsMET	0.283	0.307894	0.300954	0.00387852		dsMET+dsMet	0.015	0.694241	0.653761	0.029832				0.171169	0.190674	0.0148517				0.178379	0.184646	0.0148268
	0.638725		0		dsMET+dsMet	0	0.294482		0		dsMET+dsMet+20E	0.01	0.671482		0		dsMET+dsMet+20E	0	0.219827		0				0.162679		0
	0.565558		0		dsMET+dsMet+20E	0	0.300486		0				0.595562		0				0.181026		0				0.21288		0
5.5D	MET EXPS	AVG	SE	dsegfp	dsegfp+dsMet	0	MET EXPS	AVG	SE	dsegfp+dsMet	dsMET	0	MET EXPS	AVG	SE	dsMET	dsMET+dsMet	0	MET EXPS	AVG	SE	dsMET+dsMet	dsMET+dsMet+20E	0.97	MET EXPS	AVG	SE
	0.507019	0.513361	0.0194492		dsMET	0.872	0.171921	0.19449	0.0117374		dsMET+dsMet	0.952	0.489921	0.490732	0.0208667				0.252584	0.211181	0.0207495				0.228953	0.225716	0.00644253
	0.549768		0		dsMET+dsMet	0	0.211366		0		dsMET+dsMet+20E	0.693	0.455003		0		dsMET+dsMet+20E	0	0.188036		0				0.234899		0
	0.483295		0		dsMET+dsMet+20E	0	0.200183		0				0.527273		0				0.192924		0				0.213297		0
6D	MET EXPS	AVG	SE	dsegfp	dsegfp+dsMet	0.974	MET EXPS	AVG	SE	dsegfp+dsMet	dsMET	0.843	MET EXPS	AVG	SE	dsMET	dsMET+dsMet	0.783	MET EXPS	AVG	SE	dsMET+dsMet	dsMET+dsMet+20E	0.992	MET EXPS	AVG	SE
	0.277081	0.245755	0.0157393		dsMET	0.992	0.30241	0.219121	0.0501536		dsMET+dsMet	1	0.24994	0.265175	0.0106336				0.208257	0.213511	0.0028479				0.285475	0.232649	0.0473997
	0.232769		0		dsMET+dsMet	0.949	0.225883		0		dsMET+dsMet+20E	0.998	0.259942		0		dsMET+dsMet+20E	0.948	0.214233		0				0.138065		0
	0.227414		0		dsMET+dsMet+20E	0.998	0.129068		0				0.285643		0				0.218043		0				0.274407		0
S6I Fig
dispose	dsegfp			Tukey		p-value	dsegfp+JH			Tukey		p-value	dsPTTH			Tukey		p-value	dsPTTH+JH			Tukey		p-value	dsPTTH+20E+JH
4.0D	JH titer	AVG	SE	dsegfp	dsegfp+JH	0.01	JH titer	AVG	SE	dsegfp+JH	dsPTTH	0.008	JH titer	AVG	SE	dsPTTH	dsPTTH+JH	0.001	JH titer	AVG	SE	dsPTTH+JH	dsPTTH+20E+JH	0.776	JH titer	AVG	SE
	0.5343	0.507233	0.0428941		dsPTTH	1	1.5343	1.2604	0.148634				0.3445	0.4719	0.0855844				1.8564	1.54337	0.176302				1.5323	1.3419	0.118493
	0.4232		0		dsPTTH+JH	0.001	1.0234		0		dsPTTH+JH	0.519	0.6346		0		dsPTTH+20E+JH	0.004	1.2463		0				1.1245		0
	0.5642		0		dsPTTH+20E+JH	0.005	1.2235		0		dsPTTH+20E+JH	0.989	0.4366		0				1.5274		0				1.3689		0
4.5D	JH titer	AVG	SE	dsegfp	dsegfp+JH	0.094	JH titer	AVG	SE	dsegfp+JH	dsPTTH	0.223	JH titer	AVG	SE	dsPTTH	dsPTTH+JH	0.001	JH titer	AVG	SE	dsPTTH+JH	dsPTTH+20E+JH	0.553	JH titer	AVG	SE
	0.4253	0.368367	0.0296885		dsPTTH	0.974	0.6755	0.6782	0.025987				0.3566	0.431567	0.053266				1.2535	1.04147	0.117851				1.0145	0.874133	0.102989
	0.3545		0		dsPTTH+JH	0.001	0.7245		0		dsPTTH+JH	0.044	0.5346		0		dsPTTH+20E+JH	0.014	0.8463		0				0.6734		0
	0.3253		0		dsPTTH+20E+JH	0.006	0.6346		0		dsPTTH+20E+JH	0.413	0.4035		0				1.0246		0				0.9345		0
5.0D	JH titer	AVG	SE	dsegfp	dsegfp+JH	0.094	JH titer	AVG	SE	dsegfp+JH	dsPTTH	0.119	JH titer	AVG	SE	dsPTTH	dsPTTH+JH	0.03	JH titer	AVG	SE	dsPTTH+JH	dsPTTH+20E+JH	0.902	JH titer	AVG	SE
	0.2533	0.257367	0.0375252		dsPTTH	1	0.6132	0.541033	0.0539853				0.2368	0.272967	0.0521109				0.8234	0.6281	0.114983				0.6644	0.542633	0.0625642
	0.1945		0		dsPTTH+JH	0.024	0.4354		0		dsPTTH+JH	0.896	0.3757		0		dsPTTH+20E+JH	0.116	0.6356		0				0.4568		0
	0.3243		0		dsPTTH+20E+JH	0.091	0.5745		0		dsPTTH+20E+JH	1	0.2064		0				0.4253		0				0.5067		0
5.5D	JH titer	AVG	SE	dsegfp	dsegfp+JH	1	JH titer	AVG	SE	dsegfp+JH	dsPTTH	0.998	JH titer	AVG	SE	dsPTTH	dsPTTH+JH	0.922	JH titer	AVG	SE	dsPTTH+JH	dsPTTH+20E+JH	1	JH titer	AVG	SE
	0.1243	0.1707	0.0329802		dsPTTH	1	0.1244	0.179067	0.0397967				0.1034	0.165433	0.0383789				0.1243	0.1304	0.0175586				0.1543	0.123067	0.0157093
	0.2345		0		dsPTTH+JH	0.879	0.2565		0		dsPTTH+JH	0.792	0.2356		0		dsPTTH+20E+JH	0.86	0.1634		0				0.1045		0
	0.1533		0		dsPTTH+20E+JH	0.804	0.1563		0		dsPTTH+20E+JH	0.702	0.1573		0				0.1035		0				0.1104		0
6D	JH titer	AVG	SE	dsegfp	dsegfp+JH	1	JH titer	AVG	SE	dsegfp+JH	dsPTTH	0.99	JH titer	AVG	SE	dsPTTH	dsPTTH+JH	0.974	JH titer	AVG	SE	dsPTTH+JH	dsPTTH+20E+JH	0.998	JH titer	AVG	SE
	0.1023	0.130033	0.0151571		dsPTTH	0.981	0.0843	0.128133	0.0260693				0.0934	0.117867	0.0126534				0.0846	0.1046	0.011547				0.1123	0.0982667	0.00802628
	0.1545		0		dsPTTH+JH	0.788	0.1745		0		dsPTTH+JH	0.829	0.1245		0		dsPTTH+20E+JH	0.901	0.1246		0				0.098		0
	0.1333		0		dsPTTH+20E+JH	0.635	0.1256		0		dsPTTH+20E+JH	0.682	0.1357		0				0.1046		0				0.0845		0
S6J Fig
dispose	dsegfp			Tukey		p-value	dsegfp+dsAS-C			Tukey		p-value	dsPTTH			Tukey		p-value	dsPTTH+dsAS-C			Tukey		p-value	dsPTTH+20E+dsAS-C
4.0D	JH titer	AVG	SE	dsegfp	dsegfp+dsAS-C	0.95	JH titer	AVG	SE	dsegfp+dsAS-C	dsPTTH	0.977	JH titer	AVG	SE	dsPTTH	dsPTTH+dsAS-C	0.969	JH titer	AVG	SE	dsPTTH+dsAS-C	dsPTTH+20E+dsAS-C	0.767	JH titer	AVG	SE
	0.3456	0.485133	0.0865104		dsPTTH	1	0.4574	0.545	0.0483583				0.5324	0.497067	0.0521036				0.3759	0.4449	0.04685				0.4765	0.5439	0.0558776
	0.6435		0		dsPTTH+dsAS-C	0.988	0.6243		0		dsPTTH+dsAS-C	0.76	0.3945		0		dsPTTH+20E+dsAS-C	0.979	0.5343		0				0.6548		0
	0.4663		0		dsPTTH+20E+dsAS-C	0.953	0.5533		0		dsPTTH+20E+dsAS-C	1	0.5643		0				0.4245		0				0.5004		0
4.5D	JH titer	AVG	SE	dsegfp	dsegfp+dsAS-C	0.017	JH titer	AVG	SE	dsegfp+dsAS-C	dsPTTH	0.641	JH titer	AVG	SE	dsPTTH	dsPTTH+dsAS-C	0.328	JH titer	AVG	SE	dsPTTH+dsAS-C	dsPTTH+20E+dsAS-C	0.289	JH titer	AVG	SE
	0.3213	0.304167	0.0143778		dsPTTH	0.148	0.6021	0.5373	0.0368761				0.4227	0.455267	0.0560807				0.3111	0.337567	0.0487683				0.4005	0.460933	0.0386172
	0.2756		0		dsPTTH+dsAS-C	0.977	0.4744		0		dsPTTH+dsAS-C	0.042	0.3786		0		dsPTTH+20E+dsAS-C	1	0.2695		0				0.5328		0
	0.3156		0		dsPTTH+20E+dsAS-C	0.128	0.5354		0		dsPTTH+20E+dsAS-C	0.695	0.5645		0				0.4321		0				0.4495		0
5.0D	JH titer	AVG	SE	dsegfp	dsegfp+dsAS-C	0.028	JH titer	AVG	SE	dsegfp+dsAS-C	dsPTTH	1	JH titer	AVG	SE	dsPTTH	dsPTTH+dsAS-C	0.057	JH titer	AVG	SE	dsPTTH+dsAS-C	dsPTTH+20E+dsAS-C	0.137	JH titer	AVG	SE
	0.2134	0.245733	0.056849		dsPTTH	0.037	0.4869	0.4689	0.0438311				0.4332	0.457667	0.0502965				0.2534	0.262533	0.0274032				0.4034	0.422867	0.0288283
	0.1675		0		dsPTTH+dsAS-C	0.998	0.3856		0		dsPTTH+dsAS-C	0.043	0.3854		0		dsPTTH+20E+dsAS-C	0.976	0.2203		0				0.3856		0
	0.3563		0		dsPTTH+20E+dsAS-C	0.09	0.5342		0		dsPTTH+20E+dsAS-C	0.938	0.5544		0				0.3139		0				0.4796		0
5.5D	JH titer	AVG	SE	dsegfp	dsegfp+dsAS-C	0.383	JH titer	AVG	SE	dsegfp+dsAS-C	dsPTTH	1	JH titer	AVG	SE	dsPTTH	dsPTTH+dsAS-C	0.264	JH titer	AVG	SE	dsPTTH+dsAS-C	dsPTTH+20E+dsAS-C	0.962	JH titer	AVG	SE
	0.1523	0.1434	0.0203814		dsPTTH	0.346	0.1576	0.192467	0.0176259				0.232	0.194633	0.0218281				0.1522	0.138067	0.0130003				0.1104	0.121	0.0180029
	0.1045		0		dsPTTH+dsAS-C	1	0.2054		0		dsPTTH+dsAS-C	0.295	0.1564		0		dsPTTH+20E+dsAS-C	0.102	0.1499		0				0.1561		0
	0.1734		0		dsPTTH+20E+dsAS-C	0.905	0.2144		0		dsPTTH+20E+dsAS-C	0.116	0.1955		0				0.1121		0				0.0965		0
6D	JH titer	AVG	SE	dsegfp	dsegfp+dsAS-C	0.804	JH titer	AVG	SE	dsegfp+dsAS-C	dsPTTH	1	JH titer	AVG	SE	dsPTTH	dsPTTH+dsAS-C	0.917	JH titer	AVG	SE	dsPTTH+dsAS-C	dsPTTH+20E+dsAS-C	1	JH titer	AVG	SE
	0.1131	0.117433	0.012487		dsPTTH	0.842	0.0894	0.102233	0.00686982				0.1033	0.103333	0.0108831				0.0998	0.114733	0.00785055				0.0955	0.112667	0.00981637
	0.1409		0		dsPTTH+dsAS-C	1	0.1129		0		dsPTTH+dsAS-C	0.89	0.0845		0		dsPTTH+20E+dsAS-C	0.958	0.1264		0				0.1295		0
	0.0983		0		dsPTTH+20E+dsAS-C	0.996	0.1044		0		dsPTTH+20E+dsAS-C	0.938	0.1222		0				0.118		0				0.113		0
S6K Fig
dispose	dsegfp			Tukey		p-value	dsegfp+dsJHAMT			Tukey		p-value	dsPTTH			Tukey		p-value	dsPTTH+dsJHAMT			Tukey		p-value	dsPTTH+20E+dsJHAMT
4.0D	JH titer	AVG	SE	dsegfp	dsegfp+dsJHAMT	0.003	JH titer	AVG	SE	dsegfp+dsJHAMT	dsPTTH	0.012	JH titer	AVG	SE	dsPTTH	dsPTTH+dsJHAMT	0.052	JH titer	AVG	SE	dsPTTH+dsJHAMT	dsPTTH+20E+dsJHAMT	0.993	JH titer	AVG	SE
	0.5245	0.504167	0.0421217		dsPTTH	0.875	0.223	0.196833	0.0157059				0.4356	0.448433	0.0653543				0.2135	0.254633	0.0362485				0.2356	0.230067	0.0345211
	0.4232		0		dsPTTH+dsJHAMT	0.012	0.1687		0		dsPTTH+dsJHAMT	0.861	0.5675		0		dsPTTH+20E+dsJHAMT	0.027	0.3269		0				0.1677		0
	0.5648		0		dsPTTH+20E+dsJHAMT	0.007	0.1988		0		dsPTTH+20E+dsJHAMT	0.978	0.3422		0				0.2235		0				0.2869		0
4.5D	JH titer	AVG	SE	dsegfp	dsegfp+dsJHAMT	0.01	JH titer	AVG	SE	dsegfp+dsJHAMT	dsPTTH	0.009	JH titer	AVG	SE	dsPTTH	dsPTTH+dsJHAMT	0.025	JH titer	AVG	SE	dsPTTH+dsJHAMT	dsPTTH+20E+dsJHAMT	0.938	JH titer	AVG	SE
	0.2247	0.301967	0.0396175		dsPTTH	1	0.137	0.1444	0.013396				0.3565	0.306467	0.0261266				0.1768	0.169967	0.0228029				0.1884	0.197533	0.0192555
	0.3254		0		dsPTTH+dsJHAMT	0.03	0.1704		0		dsPTTH+dsJHAMT	0.952	0.2684		0		dsPTTH+20E+dsJHAMT	0.08	0.2056		0				0.2345		0
	0.3558		0		dsPTTH+20E+dsJHAMT	0.096	0.1258		0		dsPTTH+20E+dsJHAMT	0.609	0.2945		0				0.1275		0				0.1697		0
5.0D	JH titer	AVG	SE	dsegfp	dsegfp+dsJHAMT	0.013	JH titer	AVG	SE	dsegfp+dsJHAMT	dsPTTH	0.006	JH titer	AVG	SE	dsPTTH	dsPTTH+dsJHAMT	0.06	JH titer	AVG	SE	dsPTTH+dsJHAMT	dsPTTH+20E+dsJHAMT	0.986	JH titer	AVG	SE
	0.203	0.247667	0.0269739		dsPTTH	0.977	0.0885	0.106233	0.0107409				0.2246	0.267	0.0392921				0.1385	0.158967	0.0177877				0.123	0.1421	0.014008
	0.2962		0		dsPTTH+dsJHAMT	0.143	0.1046		0		dsPTTH+dsJHAMT	0.557	0.3455		0		dsPTTH+20E+dsJHAMT	0.028	0.1944		0				0.1694		0
	0.2438		0		dsPTTH+20E+dsJHAMT	0.067	0.1256		0		dsPTTH+20E+dsJHAMT	0.825	0.2309		0				0.144		0				0.1339		0
5.5D	JH titer	AVG	SE	dsegfp	dsegfp+dsJHAMT	0.007	JH titer	AVG	SE	dsegfp+dsJHAMT	dsPTTH	0.009	JH titer	AVG	SE	dsPTTH	dsPTTH+dsJHAMT	0.011	JH titer	AVG	SE	dsPTTH+dsJHAMT	dsPTTH+20E+dsJHAMT	0.014	JH titer	AVG	SE
	0.1354	0.1585	0.018284		dsPTTH	1	0.0565	0.0570333	0.0120696				0.1322	0.154833	0.013345				0.0356	0.0597333	0.0151267				0.1694	0.151167	0.0183835
	0.1946		0		dsPTTH+dsJHAMT	0.008	0.0782		0		dsPTTH+dsJHAMT	1	0.1784		0		dsPTTH+20E+dsJHAMT	1	0.0876		0				0.1144		0
	0.1455		0		dsPTTH+20E+dsJHAMT	0.997	0.0364		0		dsPTTH+20E+dsJHAMT	0.011	0.1539		0				0.056		0				0.1697		0
6D	JH titer	AVG	SE	dsegfp	dsegfp+dsJHAMT	0.698	JH titer	AVG	SE	dsegfp+dsJHAMT	dsPTTH	0.325	JH titer	AVG	SE	dsPTTH	dsPTTH+dsJHAMT	0.062	JH titer	AVG	SE	dsPTTH+dsJHAMT	dsPTTH+20E+dsJHAMT	0.996	JH titer	AVG	SE
	0.0987	0.103	0.0112634		dsPTTH	0.948	0.0768	0.0777	0.0123923				0.1126	0.116967	0.0139418				0.0564	0.0556	0.00590254				0.0234	0.0625333	0.0209362
	0.1243		0		dsPTTH+dsJHAMT	0.183	0.0567		0		dsPTTH+dsJHAMT	0.786	0.143		0		dsPTTH+20E+dsJHAMT	0.107	0.0654		0				0.095		0
	0.086		0		dsPTTH+20E+dsJHAMT	0.3	0.0996		0		dsPTTH+20E+dsJHAMT	0.931	0.0953		0				0.045		0				0.0692		0
S6L Fig
dispose	dsegfp			Tukey		p-value	dsegfp+dsMet			Tukey		p-value	dsPTTH			Tukey		p-value	dsPTTH+dsMet			Tukey		p-value	dsPTTH+20E+dsMet
4.0D	JH titer	AVG	SE	dsegfp	dsegfp+dsMet	0.999	JH titer	AVG	SE	dsegfp+dsMet	dsPTTH	0.999	JH titer	AVG	SE	dsPTTH	dsPTTH+dsMet	0.993	JH titer	AVG	SE	dsPTTH+dsMet	dsPTTH+20E+dsMet	0.986	JH titer	AVG	SE
	0.4649	0.485167	0.0590725		dsPTTH	1	0.5703	0.4672	0.0654148				0.5024	0.487067	0.049613				0.5983	0.521833	0.0480469				0.3349	0.479567	0.076308
	0.5961		0		dsPTTH+dsMet	0.992	0.3459		0		dsPTTH+dsMet	0.965	0.3945		0		dsPTTH+20E+dsMet	1	0.4332		0				0.5098		0
	0.3945		0		dsPTTH+20E+dsMet	1	0.4854		0		dsPTTH+20E+dsMet	1	0.5643		0				0.534		0				0.594		0
4.5D	JH titer	AVG	SE	dsegfp	dsegfp+dsMet	0.847	JH titer	AVG	SE	dsegfp+dsMet	dsPTTH	0.906	JH titer	AVG	SE	dsPTTH	dsPTTH+dsMet	0.999	JH titer	AVG	SE	dsPTTH+dsMet	dsPTTH+20E+dsMet	0.997	JH titer	AVG	SE
	0.2293	0.2931	0.0390796		dsPTTH	1	0.4581	0.359333	0.0535678				0.2194	0.302933	0.047923				0.2157	0.317967	0.054408				0.3909	0.3399	0.0346367
	0.3641		0		dsPTTH+dsMet	0.995	0.3459		0		dsPTTH+dsMet	0.967	0.3854		0		dsPTTH+20E+dsMet	0.978	0.4013		0				0.2738		0
	0.2859		0		dsPTTH+20E+dsMet	0.949	0.274		0		dsPTTH+20E+dsMet	0.998	0.304		0				0.3369		0				0.355		0
5.0D	JH titer	AVG	SE	dsegfp	dsegfp+dsMet	0.767	JH titer	AVG	SE	dsegfp+dsMet	dsPTTH	0.765	JH titer	AVG	SE	dsPTTH	dsPTTH+dsMet	0.709	JH titer	AVG	SE	dsPTTH+dsMet	dsPTTH+20E+dsMet	1	JH titer	AVG	SE
	0.2945	0.2257	0.0388846		dsPTTH	1	0.2314	0.291833	0.0333514				0.2897	0.2255	0.0350784				0.233	0.2977	0.0365731				0.2034	0.2976	0.0526362
	0.2227		0		dsPTTH+dsMet	0.711	0.2976		0		dsPTTH+dsMet	1	0.1689		0		dsPTTH+20E+dsMet	0.71	0.3596		0				0.3854		0
	0.1599		0		dsPTTH+20E+dsMet	0.712	0.3465		0		dsPTTH+20E+dsMet	1	0.2179		0				0.3005		0				0.304		0
5.5D	JH titer	AVG	SE	dsegfp	dsegfp+dsMet	0.998	JH titer	AVG	SE	dsegfp+dsMet	dsPTTH	1	JH titer	AVG	SE	dsPTTH	dsPTTH+dsMet	0.202	JH titer	AVG	SE	dsPTTH+dsMet	dsPTTH+20E+dsMet	0.153	JH titer	AVG	SE
	0.0998	0.149533	0.0250404		dsPTTH	1	0.123	0.161233	0.0209749				0.0995	0.155633	0.0283399				0.2345	0.245133	0.0322247				0.112	0.1484	0.0258929
	0.1795		0		dsPTTH+dsMet	0.16	0.1953		0		dsPTTH+dsMet	0.248	0.1769		0		dsPTTH+20E+dsMet	1	0.1954		0				0.1985		0
	0.1693		0		dsPTTH+20E+dsMet	1	0.1654		0		dsPTTH+20E+dsMet	0.997	0.1905		0				0.3055		0				0.1347		0
6D	JH titer	AVG	SE	dsegfp	dsegfp+dsMet	1	JH titer	AVG	SE	dsegfp+dsMet	dsPTTH	0.991	JH titer	AVG	SE	dsPTTH	dsPTTH+dsMet	0.914	JH titer	AVG	SE	dsPTTH+dsMet	dsPTTH+20E+dsMet	0.993	JH titer	AVG	SE
	0.0378	0.099	0.0307526		dsPTTH	0.992	0.032	0.0982667	0.0382206				0.0983	0.115	0.00859787				0.0384	0.0835667	0.0228608				0.054	0.0677667	0.0236834
	0.1243		0		dsPTTH+dsMet	0.993	0.0984		0		dsPTTH+dsMet	0.994	0.1198		0		dsPTTH+20E+dsMet	0.724	0.1123		0				0.1139		0
	0.1349		0		dsPTTH+20E+dsMet	0.916	0.1644		0		dsPTTH+20E+dsMet	0.922	0.1269		0				0.1		0				0.0354		0

[truncated: 4 more sheets: S7 Fig, S8 Fig, S9 Fig, S10 Fig]
