# Supplementary material for: Hormonal signaling cascades required for phototaxis switch in wandering Leptinotarsa decemlineata larvae
Source: PLoS Genet. 2019 Jan 7;15(1):e1007423. doi: 10.1371/journal.pgen.1007423 (PMC6336328; doi:10.1371/journal.pgen.1007423)
Supplement: S2 Dataset — (XLSX) [file pgen.1007423.s014.xlsx]

## Sheet: Fig 3A+3B
Fig 3A-PTTH expression																																														Fig 3B-PHM expression
CK									dsegfp									dsPTTH									20E									20E+dsPTTH
D1									D1									D1									D1									D1										CK
repeat	rp4	rp18	arf1	arf4	reference	PTTH	PTTH expression		repeat	rp4	rp18	arf1	arf4	reference	PTTH	PTTH expression		repeat	rp4	rp18	arf1	arf4	reference	PTTH	PTTH expression		repeat	rp4	rp18	arf1	arf4	reference	PTTH	PTTH expression		repeat	rp4	rp18	arf1	arf4	reference	PTTH	PTTH expression			repeat	rp4	rp18	arf1
1	21.1144	17.7944	21.1469	19.1539	19.7511	24.8484	1.03923		1	19.924	18.6505	21.1707	19.3936	19.7636	25.0713	0.898176		1	21.9855	17.4424	21.5107	19.6643	20.0687	26.6984	0.359259		1	20.0424	18.6055	22.199	19.3549	20.0069	25.5945	0.739779		1	20.6301	18.467	22.4997	20.6526	20.5122	27.2782	0.326875			1	20.959	17.6653	21.5041
2	21.3477	17.9898	22.876	20.0633	20.4899	25.614	1.0201		2	19.8163	17.4649	21.3038	20.9029	19.8136	25.4374	0.721462		2	20.6482	17.0811	21.0209	19.8842	19.5947	26.4955	0.297723		2	19.7742	18.5753	22.2426	20.2303	20.163	25.3587	0.970725		2	21.0967	17.8671	22.1968	20.4733	20.344	27.0269	0.34626			2	19.7946	16.8719	22.7391
3	21.041	17.6842	21.3761	20.608	20.1212	25.3575	0.943777		3	20.1932	17.7257	22.6484	20.6972	20.239	25.2688	1.08902		3	21.8651	18.8529	22.5432	19.9422	20.7482	26.9922	0.469361		3	20.7973	17.4682	21.9086	19.9534	19.9628	25.3192	0.868393		3	21.0813	18.6039	22.5053	19.5288	20.3758	27.4193	0.269685			3	19.8158	16.9439	20.8123
							1.00104									0.902885									0.375448	0.0502043								0.859632	0.0668119								0.314273	0.0229858
D2									D2									D2									D2									D2										dsegfp
repeat	rp4	rp18	arf1	arf4	reference	PTTH	PTTH expression		repeat	rp4	rp18	arf1	arf4	reference	PTTH	PTTH expression		repeat	rp4	rp18	arf1	arf4	reference	PTTH	PTTH expression		repeat	rp4	rp18	arf1	arf4	reference	PTTH	PTTH expression		repeat	rp4	rp18	arf1	arf4	reference	PTTH	PTTH expression			repeat	rp4	rp18	arf1
	19.5723	17.6276	21.8337	19.123	19.4818	25.3754	0.598422			21.0396	18.4224	22.4862	20.7816	20.6298	26.2954	0.700858			21.5965	18.0112	21.8168	19.2628	20.1075	26.5724	0.402751			19.8611	18.5765	21.1801	19.9929	19.8812	26.3074	0.413689			20.9693	18.8131	21.5895	20.0813	20.3362	27.3497	0.275344				20.4756	17.637	21.7647
	21.6081	18.8058	22.6648	19.6086	20.6147	26.3894	0.649813			19.9399	18.5306	20.781	21.0094	20.0412	26.0487	0.552974			20.4644	17.0917	20.8498	20.9338	19.7667	27.0035	0.235857			21.1797	18.0442	21.4938	19.0529	19.8899	25.8252	0.581369			21.1636	17.7573	21.9848	20.9119	20.3878	27.9517	0.188015				20.6009	18.4221	22.2955
	21.2407	17.2683	21.0378	20.4049	19.92	26.0839	0.496155			21.8708	17.3697	21.5163	19.8294	20.0647	25.8842	0.629968			21.0335	17.4821	20.962	19.2489	19.6262	27.0621	0.205456			21.3604	18.8939	21.269	20.4723	20.4744	26.1161	0.712573			21.7347	17.857	21.3606	20.0249	20.1854	27.6946	0.195274				19.5938	17.8452	22.2786
							0.581463									0.627933									0.281354	0.0613293								0.56921	0.0864944								0.219544	0.0279782
D3									D3									D3									D3									D3										dsPTTH
repeat	rp4	rp18	arf1	arf4	reference	PTTH	PTTH expression		repeat	rp4	rp18	arf1	arf4	reference	PTTH	PTTH expression		repeat	rp4	rp18	arf1	arf4	reference	PTTH	PTTH expression		repeat	rp4	rp18	arf1	arf4	reference	PTTH	PTTH expression		repeat	rp4	rp18	arf1	arf4	reference	PTTH	PTTH expression			repeat	rp4	rp18	arf1
	20.8979	18.0381	22.5583	21.027	20.5634	26.9636	0.421201			21.9505	18.0136	21.1426	19.2965	20.041	26.1072	0.530955			21.9875	18.1795	22.9252	19.0534	20.4414	27.8777	0.205402			21.0429	17.6421	21.6145	20.2179	20.0694	26.6353	0.375505			20.9396	17.3254	22.5964	19.7695	20.0642	28.3973	0.110315				20.7584	18.9116	22.766
	21.3746	17.0614	20.9673	20.7589	19.9602	26.6589	0.342484			20.3196	17.9924	21.2057	19.717	19.7731	26.0875	0.447015			20.205	17.617	21.5039	20.5254	19.909	27.1661	0.232569			21.0583	17.9739	22.7345	19.9561	20.3567	27.0535	0.342928			20.5663	17.3561	22.5731	19.0726	19.7994	28.2749	0.0999483				21.33	17.2398	22.8925
	21.3354	17.805	21.452	19.7183	20.0214	26.5502	0.385295			20.6643	18.4001	21.4333	19.1283	19.8702	25.704	0.623724			21.6416	18.3596	22.9869	20.1176	20.7039	28.3639	0.175899			21.2658	18.0866	21.9353	19.6398	20.1758	26.5647	0.424509			21.5491	17.4961	22.4168	19.841	20.2361	28.6019	0.107844				21.91	18.7735	22.7212
							0.382993									0.533898									0.204623	0.016364								0.380981	0.023709								0.106036	0.00312619
D4									D4									D4									D4									D4										20E
repeat	rp4	rp18	arf1	arf4	reference	PTTH	PTTH expression		repeat	rp4	rp18	arf1	arf4	reference	PTTH	PTTH expression		repeat	rp4	rp18	arf1	arf4	reference	PTTH	PTTH expression		repeat	rp4	rp18	arf1	arf4	reference	PTTH	PTTH expression		repeat	rp4	rp18	arf1	arf4	reference	PTTH	PTTH expression			repeat	rp4	rp18	arf1
	19.7214	18.4352	22.641	19.9747	20.1368	26.7601	0.360859			20.7883	18.4039	22.9973	20.9349	20.7166	26.8435	0.509072			21.6655	18.8735	21.3726	20.1744	20.4913	28.6998	0.120268			20.5918	18.833	22.5984	20.3982	20.5623	27.3051	0.332165			20.8614	18.5968	21.2655	20.1635	20.1956	28.8169	0.0903373				20.6031	17.1013	22.4559
	20.9201	17.3992	21.1158	20.9018	20.0203	26.957	0.290404			20.6964	17.4276	22.8171	20.5633	20.2825	27.1897	0.296398			19.6641	16.9792	22.6222	19.2763	19.5338	28.3245	0.0803333			21.9977	16.8738	22.4408	20.3419	20.2887	26.9385	0.354301			20.0133	18.161	21.7685	20.2389	20.0041	28.737	0.0836138				19.531	17.9136	21.3777
	21.2523	18.4993	21.2083	20.1989	20.2581	26.8714	0.36337			20.9175	18.2842	22.7821	20.961	20.6727	26.9906	0.445946			21.8233	18.8823	20.8775	20.7148	20.5463	28.8527	0.112376			20.3769	18.7548	20.7464	19.2639	19.769	27.2882	0.193928			20.9631	17.5278	21.8007	21.0624	20.267	28.4415	0.123138				19.787	18.2785	22.6418
							0.338211									0.417139									0.104326	0.0122107								0.293465	0.0501767								0.0990298	0.0122094
D5									D5									D5									D5									D5										20E+PTTH
repeat	rp4	rp18	arf1	arf4	reference	PTTH	PTTH expression		repeat	rp18	arf4	rp4	arf1	reference	PTTH	PTTH expression		repeat	rp18	arf4	rp4	arf1	reference	PTTH	PTTH expression		repeat	rp18	arf4	rp4	arf1	reference	PTTH	PTTH expression		repeat	rp18	arf4	rp4	arf1	reference	PTTH	PTTH expression			repeat	rp18	arf4	rp4
	21.1498	16.8864	22.424	19.5187	19.8839	26.9024	0.274394			21.177	17.155	21.8628	20.1765	20.0079	27.3732	0.215763			20.1322	17.0163	21.4683	20.3648	19.6725	28.1162	0.102172			20.6794	18.2608	21.1079	19.0785	19.7475	27.5697	0.157191			20.2091	17.0101	22.9186	20.1553	19.9622	28.7643	0.0796977				19.6665	18.8238	22.593
	20.786	18.6457	22.5407	19.0678	20.2025	27.8566	0.176615			20.0179	16.8763	21.4862	19.5752	19.4151	27.8557	0.102397			21.2645	17.4071	21.879	20.4818	20.1811	29.3408	0.0622012			19.6852	17.5371	21.1991	20.263	19.6236	27.012	0.212341	0.2		20.1442	17.6297	21.6149	20.1235	19.825	28.1555	0.110514				21.8108	17.1062	22.9547
	21.8905	17.6628	21.1531	20.4953	20.2342	27.7195	0.19854			19.9386	18.1177	22.2885	19.9649	20.0233	27.3619	0.219797			21.0888	18.5858	22.5433	19.6305	20.4078	28.3779	0.141874			19.6583	18.6109	21.9413	19.392	19.8632	27.1957	0.220726			21.1322	18.2082	20.8107	20.0359	20.0137	28.6584	0.088885				21.9383	16.9177	22.3405
							0.216516									0.179319									0.102082	0.0229995								0.196753	0.0199283								0.0930322	0.0091343
D7									D7									D7									D7									D7
repeat	rp4	rp18	arf1	arf4	reference	PTTH	PTTH expression		repeat	rp18	arf4	rp4	arf1	reference	PTTH	PTTH expression		repeat	rp18	arf4	rp4	arf1	reference	PTTH			repeat	rp18	arf4	rp4	arf1	reference	PTTH	PTTH expression		repeat	rp18	arf4	rp4	arf1	reference	PTTH
	21.0137	17.7196	22.5356	20.9118	20.467	29.6753	0.0601419			19.5121	18.6919	21.1366	20.2844	19.8856	31.1955	0.014013			21.7157	17.3508	21.4416	19.989	20.0464	22.4345	6.7959			19.8329	17.4677	20.8576	20.0539	19.5106	29.5637	0.0334869			19.743	18.3038	22.5621	19.6784	20.0139	23.1957	3.92033
	21.6628	18.703	22.42	20.9324	20.8819	29.9341	0.0670144			21.962	18.949	22.4315	21.14	21.0768	32.2854	0.0150327			21.0429	18.3888	21.2038	19.0019	19.8709	22.2357	6.90674			21.6533	17.7196	21.3696	19.6571	20.0366	29.8478	0.0395984	0		20.8999	17.2994	20.8862	19.8752	19.6828	23.4667	2.58273
	21.7931	18.6827	22.3641	20.9197	20.8913	29.9046	0.0688478			20.6477	17.8641	21.9993	19.727	20.0023	31.5195	0.0121378			20.1111	18.0311	22.2121	19.7931	19.9821	22.5379	6.05017			21.9316	17.1277	22.1535	21.0787	20.4651	29.9055	0.0512044			21.4148	17.7197	22.0133	19.578	20.1097	23.8639	2.63651
							0.0653347									0.0137278									6.58427	0.268961								0.0414299	0.00519594								3.04652	0.437179
					control	reference	PTTH
						20.1185	25.2713
[truncated: 4 more columns]

## Sheet: Fig 5A
Fig 5A
dsegfp+20E													dsPTTH+20E													dsTrpA1+20E													dsPTTH+dsTrpA1+20E
D4													D4													D4													D4
repeat	rp4	rp18	arf1	arf4	reference	ptth	LdTrpA1	ptth expression		ldTrpA1 expression			repeat	rp4	rp18	arf1	arf4	reference	ptth	LdTrpA1	ptth expression		ldTrpA1 expression			repeat	rp4	rp18	arf1	arf4	reference	ptth	LdTrpA1	ptth expression		ldTrpA1 expression			repeat	rp4	rp18	arf1	arf4	reference	ptth	LdTrpA1	ptth expression		ldTrpA1 expression
1	19.837	17.8256	22.8078	19.9215	20.0208	26.5181	27.3764	0.831995		1.20341			1	21.8627	17.6117	22.5009	20.1911	20.4511	29.5125	30.8811	0.140684		0.142864			1	20.5523	18.8521	22.5462	19.394	20.288	26.8885	30.632	0.774584		0.151646			1	21.0731	17.6474	21.4847	19.3027	19.8171	29.0422	30.0172	0.125591		0.167541
2	19.5561	18.567	21.1267	19.8879	19.7634	25.978	27.2909	1.01208		1.06822			2	20.8744	17.0117	21.9056	19.6292	19.7676	29.1753	30.2588	0.110666		0.136936			2	21.8683	18.5716	21.304	20.3218	20.4773	27.0425	30.905	0.793725		0.14309			2	21.004	17.2908	22.7229	19.4627	20.0192	28.3532	29.8386	0.232921		0.218136
3	19.9156	18.4931	21.0601	20.4186	19.9491	25.9361	27.9377	1.18501		0.775978			3	21.2183	18.0064	21.856	19.4337	20.0709	29.1669	30.9159	0.137348		0.107149			3	20.8901	17.7126	22.2053	20.6965	20.3069	26.3756	30.4967	1.11982		0.168749			3	21.1124	18.1671	22.7932	19.6984	20.3711	28.5885	30.7908	0.252537		0.143891
								1.0097		1.01587											0.129566	0.0094987	0.128983	0.0110503										0.896044	0.112026	0.154495	0.00754294										0.203683	0.0394545	0.176523
D4.5													D4.5													D4.5													D4.5
repeat	rp4	rp18	arf1	arf4	reference	ptth	LdTrpA1	ptth expression		ldTrpA1 expression			repeat	rp4	rp18	arf1	arf4	reference	ptth	LdTrpA1	ptth expression		ldTrpA1 expression			repeat	rp4	rp18	arf1	arf4	reference	ptth	LdTrpA1	ptth expression		ldTrpA1 expression			repeat	rp4	rp18	arf1	arf4	reference	ptth	LdTrpA1	ptth expression		ldTrpA1 expression
	21.833	18.3389	20.9858	21.1739	20.5378	27.3533	28.6249	0.667305		0.724772				20.4188	18.406	21.0931	19.1905	19.7494	28.0356	30.0547	0.240775		0.155765				19.9939	17.8019	22.0091	20.8885	20.1126	26.9546	30.4896	0.655176		0.148212				20.063	17.0389	21.3188	20.8843	19.7517	28.3126	30.0711	0.199032		0.154251
	20.0514	17.8727	22.8973	20.4518	20.2401	26.9509	27.9352	0.717549		0.951075				20.1417	17.6379	22.3073	19.0068	19.7004	28.2052	29.7994	0.206919		0.179707				21.1757	17.5107	21.2621	19.8188	19.8818	26.3718	29.425	0.83623		0.264173				20.0739	18.6153	22.438	19.7097	20.1624	29.1308	29.585	0.15005		0.287194
	21.9081	17.1231	20.8417	20.2251	19.9413	26.4291	28.0687	0.837473		0.704805				21.6579	17.7365	21.6891	19.2685	20.0167	28.4034	29.7304	0.224578		0.23473				21.0331	18.634	21.8011	21.1541	20.6191	27.0064	29.9332	0.897939		0.309642				20.937	17.2909	22.329	20.9553	20.2873	29.4239	30.7707	0.133538		0.137672
								0.740775		0.793551											0.224091	0.0097765	0.190067	0.0233765										0.796448	0.0728478	0.240676	0.0480589										0.160873	0.0196657	0.193039
D5													D5													D5													D5
repeat	rp4	rp18	arf1	arf4	reference	ptth	LdTrpA1	ptth expression		ldTrpA1 expression			repeat	rp4	rp18	arf1	arf4	reference	ptth	LdTrpA1	ptth expression		ldTrpA1 expression			repeat	rp4	rp18	arf1	arf4	reference	ptth	LdTrpA1	ptth expression		ldTrpA1 expression			repeat	rp4	rp18	arf1	arf4	reference	ptth	LdTrpA1	ptth expression		ldTrpA1 expression
	20.1135	18.5795	22.9509	20.1244	20.3827	27.8426	29.3805	0.426914		0.385526				21.1825	17.7128	21.6304	20.7547	20.2587	28.9461	30.0135	0.182319		0.228129				20.8812	17.0378	22.2257	20.1392	19.9764	27.0542	29.5965	0.556372		0.250452				21.9865	18.0734	22.8378	19.6361	20.546	30.1163	30.6586	0.0988651		0.178017
	20.1856	17.4426	21.2725	21.1444	19.9488	27.2583	29.1296	0.473831		0.339604				20.4855	18.2551	21.8216	20.2111	20.1524	29.0719	30.3459	0.155227		0.168315				21.2329	18.7037	21.047	20.73	20.4024	27.6148	29.3659	0.506826		0.394814				20.0376	17.5796	22.2317	20.6091	20.0434	29.0558	29.991	0.145547		0.199594
	21.9317	18.3345	21.4081	21.0874	20.6412	27.9102	28.9716	0.487333		0.612323				21.2031	18.3875	21.2567	19.4539	20.0381	28.651	30.9743	0.19198		0.100587				20.4628	17.1903	21.6991	20.2135	19.8191	27.4283	29.6146	0.384939		0.221778				21.131	18.9516	21.509	20.7733	20.5671	29.1037	30.6229	0.202408		0.18517
								0.462693		0.445818											0.176509	0.0110003	0.165677	0.0368418										0.482713	0.0509359	0.289015	0.0535436										0.14894	0.0299385	0.187594
D5.5													D5.5													D5.5													D5.5
repeat	rp4	rp18	arf1	arf4	reference	ptth	LdTrpA1	ptth expression		ldTrpA1 expression			repeat	rp4	rp18	arf1	arf4	reference	ptth	LdTrpA1	ptth expression		ldTrpA1 expression			repeat	rp4	rp18	arf1	arf4	reference	ptth	LdTrpA1	ptth expression		ldTrpA1 expression			repeat	rp4	rp18	arf1	arf4	reference	ptth	LdTrpA1	ptth expression		ldTrpA1 expression
	19.7538	17.1388	22.6905	20.0372	19.8074	27.9653	29.3294	0.263171		0.268084				19.9066	18.2585	21.6533	21.0893	20.1842	29.9753	30.4338	0.0848392		0.161898				20.1329	18.7263	22.9119	21.1451	20.6732	28.0934	30.9064	0.438828		0.163744				21.3562	18.8212	22.2619	19.7499	20.5033	29.8414	30.8235	0.116136		0.154167
	20.4309	17.7704	21.893	20.4493	20.079	27.8007	29.4181	0.356074		0.304314				19.8233	17.6462	22.1668	20.9339	20.0722	29.4497	30.872	0.113005		0.110563				21.0737	17.3336	22.9113	20.027	20.2336	28.4052	30.0903	0.260685		0.212577				21.0942	18.3978	22.3823	20.4185	20.5217	30.0352	30.6397	0.102842		0.177363
	20.5378	17.6976	21.0876	21.0951	20.0525	27.8512	28.9426	0.337575		0.415426				20.5459	18.9314	21.5637	20.2673	20.3052	29.7934	30.8934	0.104656		0.128026				20.3099	17.7452	22.0702	20.8189	20.1727	28.1226	30.7074	0.303972		0.132861				20.3256	16.9427	20.7967	19.2316	19.2646	28.9599	29.9844	0.0906595		0.116863
								0.31894		0.329275											0.100833	0.00835227	0.133496	0.0150695										0.334495	0.0536424	0.169727	0.0232058										0.103212	0.00735678	0.149464
D6													D6													D6													D6
repeat	rp18	arf4	rp4	arf1	reference	ptth	LdTrpA1	ptth expression		ldTrpA1 expression			repeat	rp18	arf4	rp4	arf1	reference	ptth	LdTrpA1	ptth expression		ldTrpA1 expression			repeat	rp18	arf4	rp4	arf1	reference	ptth	LdTrpA1	ptth expression		ldTrpA1 expression			repeat	rp18	arf4	rp4	arf1	reference	ptth	LdTrpA1	ptth expression		ldTrpA1 expression
	21.7838	18.3757	22.7957	20.6611	20.8375	29.9547	31.3882	0.13535		0.131401				20.8144	18.6871	22.413	19.9697	20.4265	30.1139	30.985	0.0911613		0.130693				20.9866	17.4774	22.7262	21.0394	20.4642	29.5169	31.5489	0.141537		0.0907493				21.0539	18.2007	21.0471	19.5529	19.9276	30.2482	30.5241	0.058777		0.127298
	21.5517	16.846	21.8859	20.2757	20.0346	29.6989	31.1994	0.0926285		0.0858453				20.0531	18.2462	21.1385	20.2472	19.8929	29.5092	30.7762	0.0957659		0.104345				21.9884	18.4229	22.6654	20.4371	20.8129	30.4992	31.1425	0.0912327		0.153167				20.6026	18.2919	20.9344	19.8948	19.9042	29.326	30.9076	0.109589		0.0960117
	20.1892	18.1537	22.6096	21.1983	20.4724	30.5272	31.6481	0.0706672		0.0852042				19.9727	18.4523	21.0407	19.4384	19.7039	29.4113	30.8564	0.0899046		0.0865827				20.5165	18.6544	22.2417	20.5991	20.4633	30.4618	31.1748	0.0734764		0.117539				21.0065	18.3234	22.1541	20.4808	20.4428	29.9988	31.2791	0.0998523		0.107799
								0.0995486		0.100817											0.0922773	0.00178164	0.107207	0.0128135										0.102082	0.0203824	0.120485	0.0180785										0.089406	0.0155703	0.11037
					ptth control			TrpA1 control
					reference	ptth		reference	TrpA1
					19.9108	26.1427		19.9108	27.5335
[truncated: 1 more columns]

## Sheet:  S3 Fig
S3A Fig																S3B Fig																S3C Fig																S3D Fig
CK																CK																CK																CK
repeat	rp4	rp18	arf1	arf4	reference	LdSHD	LdFTZ-F1-1	LdFTZ-F1-2	SHD expression		LdFTZ-F1-1 expression		LdFTZ-F1-2 expression			repeat	rp4	rp18	arf1	arf4	reference	EcR	LdFTZ-F1-1	LdFTZ-F1-2	EcR expression		LdFTZ-F1-1 expression		LdFTZ-F1-2 expression			repeat	rp4	rp18	arf1	arf4	reference	HR3	LdFTZ-F1-1	LdFTZ-F1-2	HR3 expression		LdFTZ-F1-1 expression		LdFTZ-F1-2 expression			repeat	rp4
1	21.0358	18.3662	22.6591	19.3459	20.2863	24.3954	26.591	26.6317	1.09858		1.21052		1.17885			1	20.4787	17.5879	22.7873	20.3448	20.2146	23.6992	26.7969	26.149	1.06072		1.03163		1.13234			1	21.9983	17.822	21.3133	19.399	20.0652	24.6165	26.5011	26.5991	0.978678		1.0269		0.965685			1	21.2302
2	19.5404	17.0467	22.8183	19.9273	19.7277	24.0788	26.314	26.5218	0.928939		0.99588		0.863755			2	21.2612	18.8863	22.1296	20.5239	20.6653	24.233	27.2453	26.8366	1.00134		1.03327		0.960861			2	20.4816	18.0295	21.512	20.563	20.1038	24.5874	26.731	26.761	1.0257		0.899377		0.886585			2	21.6314
3	21.3667	18.397	20.8212	19.1225	19.89	24.161	26.7376	26.4949	0.981942		0.830873		0.984763			3	19.6558	17.202	22.0582	20.5165	19.7782	23.432	26.4931	26.0112	0.943293		0.940995		0.920596			3	20.042	17.3228	22.7252	20.8138	20.1305	24.6562	26.4906	26.3912	0.996186		1.08228		1.167			3	21.7652
									1.00315	0.050107	1.01243	0.109908	1.00912	0.091772											1.00179	0.0338998	1.00197	0.0304894	1.0046	0.0649201											1.00019	0.0137217	1.00285	0.0541508	1.00642	0.0834724
dsegfp																dsegfp																dsegfp																dsegfp
repeat	rp4	rp18	arf1	arf4	reference	LdSHD	LdFTZ-F1-1	LdFTZ-F1-2	SHD expression		LdFTZ-F1-1 expression		LdFTZ-F1-2 expression			repeat	rp4	rp18	arf1	arf4	reference	EcR	LdFTZ-F1-1	LdFTZ-F1-2	EcR expression		LdFTZ-F1-1 expression		LdFTZ-F1-2 expression			repeat	rp4	rp18	arf1	arf4	reference	HR3	LdFTZ-F1-1	LdFTZ-F1-2	HR3 expression		LdFTZ-F1-1 expression		LdFTZ-F1-2 expression			repeat	rp4
1	21.6389	17.5053	22.5898	20.4257	20.4467	24.8198	26.8226	26.9477	0.914892		1.15226		1.05835			1	19.5201	17.941	22.5701	21.1273	20.2151	23.6653	27.0169	26.3101	1.08632		0.886034		1.01306			1	21.9695	18.8002	22.77	20.7387	21.0151	25.5497	26.9789	27.0776	0.990071		1.42443		1.33888			1	20.1065
2	20.9045	18.7623	22.8562	20.6998	20.7551	24.9766	27.2674	27.6207	1.01622		1.04827		0.82197			2	19.5822	18.0807	22.7651	20.9393	20.2688	23.9377	26.966	26.2684	0.933473		0.952612		1.08226			2	19.6429	18.4029	21.1483	19.5448	19.6607	24.1966	26.3313	26.0749	0.989188		0.872727		1.04923			2	19.5659
3	21.6388	17.3319	21.1697	19.9945	19.9607	24.1242	26.5162	26.6744	1.05795		1.01738		0.913271			3	19.9141	17.0613	22.6435	19.9462	19.7922	23.1409	26.4624	25.8337	1.16548		0.970639		1.05131			3	19.6893	17.8462	21.2817	19.6533	19.5796	23.8986	26.2281	26.1671	1.14967		0.886198		0.930472			3	21.3998
									0.996357	0.0424765	1.07264	0.0407959	0.931196	0.0688218											1.06176	0.068092	0.936429	0.0257289	1.04887	0.0200132											1.04298	0.0533464	1.06112	0.181699	1.10619	0.121287
dsSHD																dsEcR																dsHR3																dsILP2
repeat	rp4	rp18	arf1	arf4	reference	LdSHD	LdFTZ-F1-1	LdFTZ-F1-2	SHD expression		LdFTZ-F1-1 expression		LdFTZ-F1-2 expression			repeat	rp4	rp18	arf1	arf4	reference	EcR	LdFTZ-F1-1	LdFTZ-F1-2	EcR expression		LdFTZ-F1-1 expression		LdFTZ-F1-2 expression			repeat	rp4	rp18	arf1	arf4	reference	HR3	LdFTZ-F1-1	LdFTZ-F1-2	HR3 expression		LdFTZ-F1-1 expression		LdFTZ-F1-2 expression			repeat	rp4
1	20.2948	18.9214	22.9231	20.5227	20.6163	26.6517	28.7344	29.6739	0.289051		0.34443		0.179896			1	20.5505	17.3367	21.5852	19.2684	19.6199	24.8262	27.7857	27.4254	0.321605		0.34423		0.309546			1	19.5174	18.4165	21.3693	19.5949	19.6966	27.9066	27.5266	27.8871	0.0774902		0.390702		0.306291			1	21.9423
2	20.5327	18.1064	22.4973	20.5784	20.3683	26.6817	28.5127	29.9288	0.238386		0.338203		0.126948			2	21.9543	18.5563	20.9418	19.2363	20.1274	24.7468	28.725	27.0065	0.483027		0.255175		0.588265			2	20.8535	18.7825	20.7982	20.6886	20.2615	27.344	28.1894	28.6476	0.169308		0.365085		0.267468			2	20.9299
3	19.7976	17.902	22.6664	19.0664	19.783	26.3678	28.2287	28.7884	0.1975		0.274449		0.186515			3	20.5348	16.8124	21.1767	20.3687	19.6442	24.713	27.9348	27.2862	0.353768		0.315706		0.346694			3	20.3563	17.8229	20.8415	20.7988	19.9141	27.7551	27.931	28.4413	0.100079		0.343241		0.242545			3	20.4528
									0.241645	0.0264787	0.319027	0.0223615	0.164453	0.0188495											0.386133	0.0493285	0.305037	0.0262557	0.414835	0.0873755											0.115626	0.0276218	0.366343	0.0137155	0.272101	0.0185471
																					control																control
					control	LdSHD	LdFTZ-F1-1	LdFTZ-F1-2													reference	EcR	LdFTZ-F1-1	LdFTZ-F1-2													reference	HR3	LdFTZ-F1-1	LdFTZ-F1-2
				reference	19.9666	24.2114	26.547	26.5494													20.2161	23.7857	26.8433	26.3298													20.0998	24.62	26.574	26.5833
[truncated: 60 more columns]

## Sheet:  S4 Fig
S4A Fig																				S4B Fig
CK										JH										CK										dsegfp										dsAS-C
D1										D1										D1										D1										D1
repeat	rp4	rp18	arf1	arf4	reference	PTTH	PTTH expression			repeat	rp4	rp18	arf1	arf4	reference	PTTH	PTTH expression			repeat	rp4	rp18	arf1	arf4	reference	PTTH	PTTH expression			repeat	rp4	rp18	arf1	arf4	reference	PTTH	PTTH expression			repeat	rp4	rp18	arf1	arf4	reference	PTTH	PTTH expression
1	19.644	16.9982	21.8972	20.523	19.6818	24.6452	0.997617			1	20.2762	18.8588	22.9566	19.1931	20.2599	25.6345	0.750213			1	21.1922	17.8965	21.7215	20.3547	20.236	25.207	1.1084			1	21.3482	17.0377	22.008	20.3196	20.0825	25.2727	0.952135			1	20.3485	18.4957	22.9391	20.6541	20.5493	26.1923	0.695656
2	20.1397	18.9383	21.509	20.2143	20.1799	25.2882	0.902243			2	20.3654	18.7437	22.6918	20.5	20.5278	25.5742	0.941832			2	20.265	18.6101	21.3046	20.2314	20.0793	25.2647	0.955335			2	21.1234	17.7853	22.5272	21.0002	20.5324	25.6906	0.973489			2	21.6473	16.8818	21.9945	19.866	19.99	25.2494	0.907535
3	21.585	18.7741	21.7891	19.5223	20.3761	25.1825	1.11226			3	21.477	17.3492	21.4772	19.3199	19.8294	25.0577	0.830236			3	21.2927	18.7657	22.9793	20.4091	20.806	26.0087	0.943958			3	21.547	17.079	22.6935	20.4002	20.3164	25.7163	0.823335			3	20.5106	17.8595	22.6271	20.3716	20.271	25.9994	0.65569
							1.00404	0.0607111									0.84076	0.0555653									1.00256	0.0530184									0.916319	0.046899									0.75296	0.0781438
D2										D2										D2										D2										D2
repeat	rp4	rp18	arf1	arf4	reference	PTTH	PTTH expression			repeat	rp4	rp18	arf1	arf4	reference	PTTH	PTTH expression			repeat	rp4	rp18	arf1	arf4	reference	PTTH	PTTH expression			repeat	rp4	rp18	arf1	arf4	reference	PTTH	PTTH expression			repeat	rp4	rp18	arf1	arf4	reference	PTTH	PTTH expression
	20.8614	17.5077	21.2887	19.2968	19.6812	25.0941	0.730538				20.6446	17.3052	20.7719	19.3901	19.4765	26.3491	0.265591				19.9658	17.8803	20.9371	20.2434	19.7227	25.0999	0.836379				21.2737	17.8007	21.9971	20.0621	20.2188	26.4838	0.452026				20.2859	18.9482	21.4258	20.337	20.23	27.1071	0.295741
	21.5612	18.0455	22.1576	19.9723	20.3703	26.0072	0.62549				21.1663	17.6523	22.0973	19.6088	20.059	26.5584	0.344009				21.4292	17.1427	22.8747	19.9119	20.225	26.0441	0.615728				20.3909	18.9667	21.8301	20.4723	20.3898	26.5113	0.499293				19.7286	17.3765	22.8005	21.122	20.1574	27.396	0.230186
	20.9617	18.2796	21.6143	19.9924	20.172	25.8215	0.620053				20.0313	18.9373	21.7261	20.0539	20.1629	26.9654	0.278814				21.4188	17.2197	21.8228	20.5994	20.1789	25.6868	0.763937				20.553	16.9123	22.3708	19.8896	19.8311	25.8891	0.521758				20.8742	18.7649	22.9962	20.2578	20.6681	27.6137	0.282026
							0.658694	0.0359565									0.296138	0.0242379									0.738681	0.0649362									0.491026	0.0205499									0.269318	0.0199623
D3										D3										D3										D3										D3
repeat	rp4	rp18	arf1	arf4	reference	PTTH	PTTH expression			repeat	rp4	rp18	arf1	arf4	reference	PTTH	PTTH expression			repeat	rp4	rp18	arf1	arf4	reference	PTTH	PTTH expression			repeat	rp4	rp18	arf1	arf4	reference	PTTH	PTTH expression			repeat	rp4	rp18	arf1	arf4	reference	PTTH	PTTH expression
	21.7339	18.0246	21.0733	19.4923	20.0286	26.0814	0.468813				21.9169	17.9024	21.1843	20.6461	20.3533	28.4656	0.112474				19.6645	17.2258	20.7581	20.2756	19.4315	25.6188	0.477031				21.4136	17.2613	21.4583	20.9947	20.2007	26.3681	0.483673				21.8785	17.4755	21.6884	20.6545	20.3433	28.3488	0.13528
	20.8971	18.054	22.5156	20.4684	20.42	26.1511	0.585959				20.6982	16.8432	21.9078	19.155	19.5573	27.4325	0.132563				20.241	17.3916	22.138	21.0581	20.1271	26.2285	0.506321				20.4396	17.42	22.329	19.2868	19.7885	26.1381	0.426275				21.0965	18.0122	21.377	19.8614	20.0416	28.6469	0.089264
	21.2574	17.0959	21.304	19.1269	19.6167	25.6019	0.491332				21.8819	17.5756	21.9946	19.6429	20.1897	28.3477	0.108962				20.529	18.6165	22.1758	19.2191	20.0895	26.2757	0.477407				20.8704	18.4123	20.7651	19.8493	19.9494	25.8259	0.591709				21.6298	17.5661	22.6377	19.1237	20.1388	27.8393	0.167119
							0.515368	0.035889									0.118	0.00735205									0.48692	0.00970106									0.500552	0.0484965									0.130554	0.0225986
D4										D4										D4										D4										D4
repeat	rp4	rp18	arf1	arf4	reference	PTTH	PTTH expression			repeat	rp4	rp18	arf1	arf4	reference	PTTH	PTTH expression			repeat	rp4	rp18	arf1	arf4	reference	PTTH	PTTH expression			repeat	rp4	rp18	arf1	arf4	reference	PTTH	PTTH expression			repeat	rp4	rp18	arf1	arf4	reference	PTTH	PTTH expression
	20.8512	17.1536	21.0293	20.176	19.7372	26.4714	0.29235				20.2861	17.504	21.8846	20.4625	19.9691	27.8957	0.12792				20.8411	17.3615	22.5218	19.2517	19.9019	26.4438	0.37309				21.6619	17.4465	21.9483	20.2704	20.2496	26.4031	0.488354				20.8804	17.4831	20.7414	19.468	19.6988	27.9342	0.115351
	19.8855	16.973	21.0311	19.8212	19.3674	26.0027	0.313089				20.9216	17.9037	21.2542	19.4352	19.8332	28.2334	0.0921244				19.9203	18	21.8033	19.7644	19.8264	26.0397	0.468513				21.5749	17.0549	22.2149	20.6693	20.2741	26.7056	0.402761				20.937	17.02	21.368	19.3973	19.7198	27.8633	0.122936
	20.2067	18.0476	22.5343	19.5451	20.0193	26.3585	0.384416				20.5509	18.6588	22.5611	20.4616	20.5118	28.2629	0.144467				21.1915	17.8874	21.4034	21.059	20.3309	26.6567	0.433381				21.8235	17.3935	21.1085	19.6224	19.9127	26.0325	0.499888				21.8424	18.8096	22.1437	19.7275	19.7489	28.7977	0.0656362
							0.329952	0.0278823									0.121504	0.0154469									0.424995	0.0278635									0.463668	0.030635									0.101308	0.0179696
D5										D5										D5										D5										D5
repeat	rp18	arf4	rp4	arf1	reference	PTTH	PTTH expression			repeat	rp18	arf4	rp4	arf1	reference	PTTH	PTTH expression			repeat	rp18	arf4	rp4	arf1	reference	PTTH	PTTH expression			repeat	rp18	arf4	rp4	arf1	reference	PTTH	PTTH expression			repeat	rp18	arf4	rp4	arf1	reference	PTTH	PTTH expression
	21.096	17.2948	22.1196	20.1793	20.0886	27.0684	0.24658				20.576	17.1668	22.9085	20.8808	20.2744	28.3004	0.119406				19.6877	16.9027	22.2206	19.9526	19.5987	26.6717	0.258179				20.146	18.9041	20.9921	20.6485	20.1568	27.0452	0.293434				19.7389	17.2828	21.8014	19.0694	19.4785	27.3388	0.149601
	21.1256	18.2964	21.1881	20.0284	20.1246	27.2981	0.215606				21.5476	18.6989	21.1272	19.6377	20.2203	28.8449	0.078852				20.4692	18.1054	21.6167	19.4917	19.8787	26.5866	0.332524				21.4074	17.1467	21.5294	20.976	20.1778	26.5594	0.416942				20.283	17.3894	20.9182	20.1832	19.6441	27.4342	0.157062
	19.8606	18.2741	21.7214	19.8916	19.8997	27.2426	0.191713				20.6037	18.1524	20.7798	20.371	19.9473	28.1947	0.102414				21.7226	17.3236	20.9646	19.9717	19.9234	26.2504	0.433003				19.5584	17.3694	22.5833	19.7692	19.7344	26.5066	0.318036				20.1154	17.0065	21.0888	19.5788	19.3863	27.9548	0.0915684
							0.217966	0.0158826									0.100224	0.011758									0.341235	0.0506549									0.342804	0.0377432									0.132744	0.0207
				control
			reference	PTTH
			20.0771	25.037																							control
																										reference	PTTH
																										20.3714	25.4909
[truncated: 120 more columns]

## Sheet: S5 Fig 
S5A Fig																				S5B Fig
CK										JH										CK										dsegfp										dsAS-C
D1										D1										D1										D1										D1
repeat	rp4	rp18	arf1	arf4	reference	Torso	Torso expression			repeat	rp4	rp18	arf1	arf4	reference	Torso	Torso expression			repeat	rp4	rp18	arf1	arf4	reference	Torso	Torso expression			repeat	rp4	rp18	arf1	arf4	reference	Torso	Torso expression			repeat	rp4	rp18	arf1	arf4	reference	Torso	Torso expression
1	19.644	16.9982	21.8972	20.523	19.6818	23.8597	1.00295			1	20.2762	18.8588	22.9566	19.1931	20.2599	24.4509	0.993895			1	21.1922	17.8965	21.7215	20.3547	20.236	24.2698	1.04564			1	21.3482	17.0377	22.008	20.3196	20.0825	24.2628	0.944648			1	20.3485	18.4957	22.9391	20.6541	20.5493	24.4961	1.11061
2	20.1397	18.9383	21.509	20.2143	20.1799	24.3776	0.989232			2	20.3654	18.7437	22.6918	20.5	20.5278	24.8896	0.882907			2	20.265	18.6101	21.3046	20.2314	20.0793	24.365	0.878119			2	21.1234	17.7853	22.5272	21.0002	20.5324	24.5852	1.03193			2	21.6473	16.8818	21.9945	19.866	19.99	25.0676	0.507168
3	21.585	18.7741	21.7891	19.5223	20.3761	24.5457	1.00869			3	21.477	17.3492	21.4772	19.3199	19.8294	24.0543	0.97076			3	21.2927	18.7657	22.9793	20.4091	20.806	24.7769	1.09225			3	21.547	17.079	22.6935	20.4002	20.3164	24.2319	1.13498			3	20.5106	17.8595	22.6271	20.3716	20.271	24.6871	0.802235
							1.00029	0.00577261									0.949187	0.0338062									1.00534	0.0650164									1.03719	0.0550061									0.806672	0.174214
D2										D2										D2										D2										D2
repeat	rp4	rp18	arf1	arf4	reference	Torso	Torso expression			repeat	rp4	rp18	arf1	arf4	reference	Torso	Torso expression			repeat	rp4	rp18	arf1	arf4	reference	Torso	Torso expression			repeat	rp4	rp18	arf1	arf4	reference	Torso	Torso expression			repeat	rp4	rp18	arf1	arf4	reference	Torso	Torso expression
	20.8614	17.5077	21.2887	19.2968	19.6812	24.7729	0.532342				20.6446	17.3052	20.7719	19.3901	19.4765	25.12	0.363133				19.9658	17.8803	20.9371	20.2434	19.7227	25.4823	0.316119				21.2737	17.8007	21.9971	20.0621	20.2188	24.8517	0.690297				20.2859	18.9482	21.4258	20.337	20.23	27.7605	0.0926359
	21.5612	18.0455	22.1576	19.9723	20.3703	24.6087	0.961762				21.1663	17.6523	22.0973	19.6088	20.059	24.896	0.635124				21.4292	17.1427	22.8747	19.9119	20.225	24.877	0.681212				20.3909	18.9667	21.8301	20.4723	20.3898	24.6616	0.886609				19.7286	17.3765	22.8005	21.122	20.1574	25.9741	0.303861
	20.9617	18.2796	21.6143	19.9924	20.172	24.9341	0.66899				20.0313	18.9373	21.7261	20.0539	20.1629	24.8165	0.721199				21.4188	17.2197	21.8228	20.5994	20.1789	25.0772	0.574284				20.553	16.9123	22.3708	19.8896	19.8311	25.0807	0.450177				20.8742	18.7649	22.9962	20.2578	20.6681	27.3411	0.167846
							0.721031	0.126664									0.573152	0.107909									0.523872	0.108365									0.675694	0.126198									0.188114	0.0618119
D3										D3										D3										D3										D3
repeat	rp4	rp18	arf1	arf4	reference	Torso	Torso expression			repeat	rp4	rp18	arf1	arf4	reference	Torso	Torso expression			repeat	rp4	rp18	arf1	arf4	reference	Torso	Torso expression			repeat	rp4	rp18	arf1	arf4	reference	Torso	Torso expression			repeat	rp4	rp18	arf1	arf4	reference	Torso	Torso expression
	21.7339	18.0246	21.0733	19.4923	20.0286	25.5498	0.395261				21.9169	17.9024	21.1843	20.6461	20.3533	26.3658	0.281197				19.6645	17.2258	20.7581	20.2756	19.4315	25.0497	0.348678				21.4136	17.2613	21.4583	20.9947	20.2007	25.6025	0.405118				21.8785	17.4755	21.6884	20.6545	20.3433	26.7587	0.200661
	20.8971	18.054	22.5156	20.4684	20.42	25.1319	0.692681				20.6982	16.8432	21.9078	19.155	19.5573	26.234	0.177445				20.241	17.3916	22.138	21.0581	20.1271	24.4251	0.870692				20.4396	17.42	22.329	19.2868	19.7885	24.4199	0.691005				21.0965	18.0122	21.377	19.8614	20.0416	26.3191	0.220788
	21.2574	17.0959	21.304	19.1269	19.6167	24.8047	0.497981				21.8819	17.5756	21.9946	19.6429	20.1897	26.6584	0.204956				20.529	18.6165	22.1758	19.2191	20.0895	25.2832	0.467975				20.8704	18.4123	20.7651	19.8493	19.9494	24.9833	0.522778				21.6298	17.5661	22.6377	19.1237	20.1388	26.1042	0.274097
							0.528641	0.0872156									0.2212	0.0310323									0.562448	0.157923									0.539634	0.0829576									0.231848	0.0219088
D4										D4										D4										D4										D4
repeat	rp4	rp18	arf1	arf4	reference	Torso	Torso expression			repeat	rp4	rp18	arf1	arf4	reference	Torso	Torso expression			repeat	rp4	rp18	arf1	arf4	reference	Torso	Torso expression			repeat	rp4	rp18	arf1	arf4	reference	Torso	Torso expression			repeat	rp4	rp18	arf1	arf4	reference	Torso	Torso expression
	20.8512	17.1536	21.0293	20.176	19.7372	25.3373	0.374247				20.2861	17.504	21.8846	20.4625	19.9691	26.907	0.148055				20.8411	17.3615	22.5218	19.2517	19.9019	25.4319	0.37067				21.6619	17.4465	21.9483	20.2704	20.2496	25.0087	0.632489				20.8804	17.4831	20.7414	19.468	19.5943	27.3368	0.0799731
	19.8855	16.973	21.0311	19.8212	19.3674	25.0684	0.348961				20.9216	17.9037	21.2542	19.4352	19.8332	26.6578	0.160153				19.9203	18	21.8033	19.7644	19.8264	24.6666	0.597898				21.5749	17.0549	22.2149	20.6693	20.2741	24.8567	0.714797				20.937	17.02	21.368	19.3973	19.604	27.5357	0.0701453
	20.2067	18.0476	22.5343	19.5451	20.0193	25.5021	0.405938				20.5509	18.6588	22.5611	20.4616	20.5118	26.801	0.232115				21.1915	17.8874	21.4034	21.059	20.3309	26.0563	0.32372				21.8235	17.3935	21.1085	19.6224	19.9127	25.4586	0.366602				21.8424	18.8096	22.1437	19.7275	20.5826	26.8311	0.225266
							0.376382	0.0164825									0.180108	0.026237									0.430763	0.0846595									0.571296	0.105069									0.125128	0.0501491
D5										D5										D5										D5										D5
repeat	rp18	arf4	rp4	arf1	reference	Torso	Torso expression			repeat	rp18	arf4	rp4	arf1	reference	Torso	Torso expression			repeat	rp18	arf4	rp4	arf1	reference	Torso	Torso expression			repeat	rp18	arf4	rp4	arf1	reference	Torso	Torso expression			repeat	rp18	arf4	rp4	arf1	reference	Torso	Torso expression
	21.096	17.2948	22.1196	20.1793	20.0886	26.3724	0.232987				20.576	17.1668	22.9085	20.8808	20.2744	26.4769	0.246497				19.6877	16.9027	22.2206	19.9526	19.5987	25.4745	0.291659				20.146	18.9041	20.9921	20.6485	20.1568	26.1314	0.272366				19.7389	17.2828	21.8014	19.0694	19.4062	26.5134	0.124218
	21.1256	18.2964	21.1881	20.0284	20.1246	25.7392	0.370504				21.5476	18.6989	21.1272	19.6377	20.2203	27.0722	0.157147				20.4692	18.1054	21.6167	19.4917	19.8787	25.5907	0.326723				21.4074	17.1467	21.5294	20.976	20.1778	25.5442	0.415186				20.283	17.3894	20.9182	20.1832	19.6441	26.7908	0.120869
	19.8606	18.2741	21.7214	19.8916	19.8997	25.943	0.27525				20.6037	18.1524	20.7798	20.371	19.9473	27.5617	0.0926334				21.7226	17.3236	20.9646	19.9717	19.9234	24.9513	0.524953				19.5584	17.3694	22.5833	19.7692	19.7344	24.7761	0.51996				20.1154	17.0065	21.0888	19.5788	19.3863	26.0201	0.172469
							0.292914	0.0406685									0.165426	0.044609									0.381112	0.0726293									0.402504	0.071755									0.139185	0.0166698
						control																				control
					reference	Torso																			reference	Torso
					20.0771	24.2592																			20.3714	24.4696
[truncated: 168 more columns]

## Sheet: S6 Fig 
S6A+E Fig
dsegfp													dsegfp+JH													dsPTTH													dsPTTH+JH
D4													D4													D4													D4
repeat	rp4	rp18	arf1	arf4	reference	PTTH	AS-C	PTTH expression		AS-C expression			repeat	rp4	rp18	arf1	arf4	reference	PTTH	AS-C	PTTH expression		AS-C expression			repeat	rp4	rp18	arf1	arf4	reference	PTTH	AS-C	PTTH expression		AS-C expression			repeat	rp4	rp18	arf1	arf4	reference	PTTH	AS-C	PTTH expression		AS-C expression
1	21.2516	18.7975	22.0389	20.8937	20.7097	25.3098	26.7331	1.2693		0.974499			1	20.4876	18.0549	22.5804	20.5073	20.3438	25.3725	24.7356	0.943041		3.01945			1	21.1622	18.2825	22.9104	21.1306	20.8034	27.9876	26.6145	0.21168		1.12901			1	21.2824	18.7522	22.9526	20.0833	20.7102	27.3479	24.979	0.309165		3.2883
2	21.2048	18.9354	21.7232	21.0498	20.7	25.7207	26.4273	0.948293		1.19648			2	21.5282	18.9028	21.2875	19.5023	20.2738	25.4835	24.5898	0.831887		3.18249			2	20.9357	17.9473	21.3384	19.146	19.7939	26.7555	25.6552	0.246991		1.09037			2	21.3317	18.9422	21.9891	20.3242	20.6143	27.2863	25.2709	0.301901		2.51323
3	21.4113	18.9102	21.4013	20.7813	20.5998	25.814	26.8088	0.829272		0.856848			3	20.8342	17.6078	22.8888	20.3656	20.3353	25.3161	24.6965	0.974892		3.08423			3	21.1032	18.4013	21.0551	19.1639	19.8957	27.1871	25.8923	0.196517		0.992765			3	21.0202	17.9846	22.0946	19.4053	20.0649	27.0665	24.7095	0.240227		2.53409
								1.01562	0.107297	1.00928	0.0813021										0.916607	0.035392	3.09539	0.0386966										0.218396	0.0122085	1.07072	0.0331003										0.283764	0.0178562	2.77854
D4.5													D4.5													D4.5													D4.5
repeat	rp4	rp18	arf1	arf4	reference	PTTH	AS-C	PTTH expression		AS-C expression			repeat	rp4	rp18	arf1	arf4	reference	PTTH	AS-C	PTTH expression		AS-C expression			repeat	rp4	rp18	arf1	arf4	reference	PTTH	AS-C	PTTH expression		AS-C expression			repeat	rp4	rp18	arf1	arf4	reference	PTTH	AS-C	PTTH expression		AS-C expression
	21.5681	18.635	21.4468	20.2236	20.4334	25.6283	26.4833	0.840438		0.956746				19.8184	18.8576	21.3616	20.528	20.1203	26.3134	23.9852	0.420737		4.35051				19.7251	17.2262	21.0062	21.1851	19.7195	26.8578	25.7682	0.218522		0.957568				20.7163	16.8398	21.3093	19.5764	19.5316	26.1561	23.2798	0.311999		4.71713
	21.6792	17.8681	21.5649	19.1784	20.0065	25.4057	26.2056	0.72945		0.862727				20.5557	18.4811	22.5847	19.5864	20.2468	26.9518	24.1569	0.295076		4.21652				20.7404	17.462	20.7996	21.1355	19.9754	26.957	25.9837	0.243582		0.984712				20.7756	16.9831	21.1085	20.5768	19.7857	26.404	23.9745	0.313344		3.47572
	21.9982	17.6325	21.9404	21.1485	20.5971	25.644	26.5592	0.931241		1.01679				21.0686	17.4966	21.9243	20.1272	20.0828	26.6516	24.0283	0.324285		4.11425				19.7087	18.0307	20.7404	19.0383	19.3544	26.4947	25.4786	0.218209		0.908702				21.1259	18.7541	21.1277	19.0709	19.9887	26.5784	23.867	0.319609		4.31026
								0.83371	0.0476418	0.945421	0.036606										0.346699	0.0309999	4.22709	0.0558549										0.226771	0.00686337	0.950327	0.0181581										0.314984	0.00191445	4.1677
D5													D5													D5													D5
repeat	rp4	rp18	arf1	arf4	reference	PTTH	AS-C	PTTH expression		AS-C expression			repeat	rp4	rp18	arf1	arf4	reference	PTTH	AS-C	PTTH expression		AS-C expression			repeat	rp4	rp18	arf1	arf4	reference	PTTH	AS-C	PTTH expression		AS-C expression			repeat	rp4	rp18	arf1	arf4	reference	PTTH	AS-C	PTTH expression		AS-C expression
	21.6979	17.1284	22.5744	19.1474	20.02	25.9187	26.4399	0.516008		0.74034				21.7762	17.7369	22.1979	20.7836	20.5458	27.0583	24.9428	0.337187		3.00865				19.7897	16.9504	21.0285	20.9013	19.5952	27.4971	25.9219	0.128714		0.789731				20.467	18.7415	22.5849	20.845	20.6144	27.9822	25.1027	0.186373		2.82404
	20.524	18.1771	21.8639	20.9472	20.3311	26.0173	26.726	0.597859		0.753236				19.5043	17.7698	22.2049	19.7779	19.752	27.1554	24.2574	0.181833		2.79081				19.807	18.9106	21.1031	20.2219	19.9951	27.0145	26.4053	0.237285		0.745297				20.7147	18.5747	22.9781	19.2932	20.3226	27.7527	24.7382	0.178505		2.97014
	21.6965	17.6431	21.7151	19.3363	20.0228	25.6017	26.3864	0.64404		0.76978				21.2053	17.7187	21.8249	20.6723	20.291	26.9386	24.6962	0.307053		2.99167				20.358	18.735	21.546	20.9195	20.3623	27.5064	26.7696	0.217639		0.746806				19.775	18.3915	22.4135	19.8836	20.0648	27.723	24.7463	0.152397		2.47015
								0.585969	0.0305654	0.754452	0.00695674										0.275358	0.0388361	2.93038	0.057118										0.194546	0.0272719	0.760611	0.0118935										0.172425	0.00838417	2.75478
D5.5													D5.5													D5.5													D5.5
repeat	rp4	rp18	arf1	arf4	reference	PTTH	AS-C	PTTH expression		AS-C expression			repeat	rp4	rp18	arf1	arf4	reference	PTTH	AS-C	PTTH expression		AS-C expression			repeat	rp4	rp18	arf1	arf4	reference	PTTH	AS-C	PTTH expression		AS-C expression			repeat	rp4	rp18	arf1	arf4	reference	PTTH	AS-C	PTTH expression		AS-C expression
	19.8435	18.4505	21.9474	19.1757	19.8125	26.0712	26.2393	0.402053		0.736804				19.8113	17.6743	22.9263	19.257	19.8287	27.1751	25.9398	0.189166		0.917018				19.8895	18.0898	21.9986	19.5815	19.8415	27.0558	26.1485	0.207305		0.800581				19.8643	18.7517	21.0421	21.0259	20.1483	27.4227	26.2925	0.198851		0.89624
	21.6925	18.2943	22.1297	19.9578	20.4611	26.4899	26.4202	0.471487		1.01888				21.9435	17.1974	21.8228	19.994	20.144	27.2024	25.9674	0.230953		1.11935				21.3249	18.6174	21.0606	19.5589	20.1097	27.032	26.2997	0.253807		0.868199				20.6719	18.6456	20.943	19.8048	19.9959	27.5074	26.1898	0.168713		0.865879
	21.223	17.5567	21.4645	19.0509	19.757	26.0006	26.0171	0.406278		0.827043				21.2122	18.0921	22.9294	20.4079	20.5857	27.1588	26.9187	0.323324		0.786298				20.0984	18.0352	20.7919	20.9995	19.9456	27.2388	26.1204	0.196266		0.877383				21.8019	17.887	20.9466	20.1715	20.1475	27.5888	26.3821	0.177121		0.841771
								0.426606	0.0183496	0.860909	0.0679083										0.247814	0.032362	0.94089	0.0791044										0.219126	0.0143955	0.848721	0.0197721										0.181562	0.0073314	0.867963
D6													D6													D6													D6
repeat	rp4	rp18	arf1	arf4	reference	PTTH	AS-C	PTTH expression		AS-C expression			repeat	rp18	arf4	rp4	arf1	reference	PTTH	AS-C	PTTH expression		AS-C expression			repeat	rp18	arf4	rp4	arf1	reference	PTTH	AS-C	PTTH expression		AS-C expression			repeat	rp18	arf4	rp4	arf1	reference	PTTH	AS-C	PTTH expression		AS-C expression
	21.4154	17.9475	20.7755	19.1532	19.7756	26.993	26.1287	0.206866		0.775426				20.397	17.1322	21.6711	19.3943	19.5764	27.1751	25.8301	0.158819		0.830728				19.8107	16.9774	22.1517	19.8826	19.6184	27.1955	25.8249	0.161206		0.858314				20.6988	18.9154	21.6794	19.6005	20.1962	27.7652	26.8188	0.162113		0.643258
	20.0898	17.8125	21.8678	19.6267	19.7965	26.8748	26.0187	0.227795		0.849039				19.6952	18.9469	22.7672	20.2951	20.3775	28.2024	26.9112	0.135763		0.684139				21.3055	18.8859	20.7078	20.7572	20.3931	27.2259	26.7414	0.270052		0.777978				20.2806	18.1374	21.5286	19.7353	19.8829	27.3071	26.3183	0.179229		0.732383
	20.68	18.5563	21.9328	20.365	20.3472	26.4066	26.6893	0.461607		0.781346				20.9085	18.0628	22.8157	20.0247	20.3811	28.1588	26.6788	0.14028		0.805736				21.0192	17.1224	21.5519	19.2122	19.6477	27.5147	25.9823	0.13186		0.785386				20.3604	17.7281	21.5515	20.5273	19.9901	27.4588	26.2982	0.173787		0.799954
								0.298756	0.0666665	0.801937	0.0192799										0.144954	0.00575942	0.773534	0.0369677										0.187706	0.0343217	0.807226	0.0209294										0.17171	0.00412235	0.725198
						control
					reference	PTTH	AS-C
					20.6698	25.6139	26.6559
[truncated: 65 more columns]

## Sheet:  S7 Fig
S7A+E Fig
dsegfp													dsegfp+JH													dsTorso													dsTorso+JH
D4													D4													D4													D4
repeat	rp4	rp18	arf1	arf4	reference	Torso	AS-C	Torso expression		AS-C expression			repeat	rp4	rp18	arf1	arf4	reference	Torso	AS-C	Torso expression		AS-C expression			repeat	rp4	rp18	arf1	arf4	reference	Torso	AS-C	Torso expression		AS-C expression			repeat	rp4	rp18	arf1	arf4	reference	Torso	AS-C	Torso expression		AS-C expression
1	19.8879	17.4278	22.3647	19.065	19.6069	23.7546	25.9959	0.963183		0.800831			1	20.302	16.8711	22.9599	20.599	20.062	24.1201	24.3267	1.02495		3.49171			1	19.976	17.2281	21.6362	20.0216	19.6497	25.8584	25.7928	0.230838		0.949698			1	19.9558	18.3754	20.9197	19.6331	19.6998	25.4561	24.5317	0.315862		2.35668
2	20.504	17.9563	22.6969	21.1054	20.4929	24.3888	26.408	1.14691		1.1123			2	21.1677	17.3284	21.8144	19.8824	19.9715	23.97	24.2831	1.06817		3.38003			2	21.8656	18.4325	22.3708	20.0649	20.6237	26.5041	26.648	0.289815		1.03118			2	21.1449	17.7161	21.473	20.0009	20.0276	25.9417	24.674	0.28313		2.67998
3	21.6048	18.2626	21.5012	19.3939	20.14	24.3728	26.0338	0.908063		1.12885			3	21.0708	17.0636	22.5666	20.9109	20.2954	24.6149	24.464	0.85508		3.73218			3	21.6653	18.0329	21.4485	19.4109	20.0825	25.9119	26.1913	0.300253		0.972547			3	20.0344	18.2692	22.7072	19.3867	20.0351	25.6392	24.3051	0.350989		3.47879
								1.00605	0.0722044	1.01399	0.106688										0.982734	0.0650352	3.53464	0.103899										0.273636	0.0216098	0.984474	0.0242654										0.31666	0.0195935	2.83848
D4.5													D4.5													D4.5													D4.5
repeat	rp4	rp18	arf1	arf4	reference	Torso	AS-C	Torso expression		AS-C expression			repeat	rp4	rp18	arf1	arf4	reference	Torso	AS-C	Torso expression		AS-C expression			repeat	rp4	rp18	arf1	arf4	reference	Torso	AS-C	Torso expression		AS-C expression			repeat	rp4	rp18	arf1	arf4	reference	Torso	AS-C	Torso expression		AS-C expression
	21.1266	17.8859	22.926	19.0739	20.1617	24.8879	26.3783	0.645025		0.90251				21.6338	18.5725	20.8733	19.4149	20.0878	25.7732	24.8393	0.331764		2.49168				21.4516	18.0856	22.1833	20.5061	20.4963	27.3429	26.3962	0.148345		1.12406				19.9358	17.7197	22.5671	20.1055	20.0088	26.8304	24.0333	0.150934		4.1241
	21.7623	17.5958	22.2083	21.0109	20.5598	25.1746	26.6218	0.696797		1.00458				19.6154	18.3016	22.824	19.7807	20.0646	25.5415	24.5348	0.383342		3.02805				19.8374	18.9634	21.7142	20.2402	20.1646	26.9183	26.5171	0.158213		0.821386				20.8321	18.1891	21.7474	20.0061	20.1502	26.8301	24.243	0.166511		3.93341
	21.7685	18.6014	22.1137	19.3533	20.4032	25.1447	26.4729	0.638209		0.99923				20.4949	18.3685	21.4421	19.1857	19.8377	25.8015	23.9983	0.27354		3.75291				20.1138	18.8832	21.5978	19.5744	20.0178	27.0635	26.1972	0.129225		0.926104				21.7644	18.3145	22.6869	19.3053	20.4408	26.5328	24.5352	0.250287		3.92922
								0.66001	0.0184983	0.968774	0.0331685										0.329549	0.0317165	3.09088	0.365439										0.145261	0.00850912	0.957183	0.0887455										0.189244	0.0308508	3.99557
D5													D5													D5													D5
repeat	rp4	rp18	arf1	arf4	reference	Torso	AS-C	Torso expression		AS-C expression			repeat	rp4	rp18	arf1	arf4	reference	Torso	AS-C	Torso expression		AS-C expression			repeat	rp4	rp18	arf1	arf4	reference	Torso	AS-C	Torso expression		AS-C expression			repeat	rp4	rp18	arf1	arf4	reference	Torso	AS-C	Torso expression		AS-C expression
	20.9819	17.823	20.9764	19.8644	19.8682	24.5838	26.2309	0.649773		0.815578				21.0104	18.0131	22.2357	20.6972	20.429	26.2017	25.0111	0.312276		2.80205				21.34	17.9432	21.57	19.6958	20.083	26.7289	26.4492	0.170492		0.81364				20.748	18.7196	21.5242	19.4296	20.0755	26.5355	24.6165	0.19393		2.88305
	19.5191	18.6208	21.1359	19.5672	19.6903	24.6055	26.052	0.565818		0.816146				21.096	17.7732	22.021	19.9634	20.1493	26.475	25.0331	0.212849		2.2733				20.4939	18.4589	22.3968	19.0238	20.0368	26.3092	26.1481	0.220865		0.970851				19.8644	18.6985	21.1595	20.5072	20.0366	26.3976	24.8467	0.207705		2.39246
	21.9893	18.3563	21.5713	20.7702	20.6219	25.4402	27.0716	0.60513		0.767855				21.0609	18.857	22.8354	19.8212	20.5907	26.3628	25.0535	0.312423		3.04378				20.8262	18.4641	21.2522	19.9271	20.0885	26.6049	26.5498	0.186492		0.761689				20.3318	18.7714	20.7306	19.962	19.9353	26.257	24.6239	0.21344		2.60266
								0.606907	0.0242519	0.79986	0.0160033										0.279183	0.0331669	2.70637	0.227503										0.192616	0.0148602	0.848727	0.0628768										0.205025	0.00578907	2.62606
D5.5													D5.5													D5.5													D5.5
repeat	rp4	rp18	arf1	arf4	reference	Torso	AS-C	Torso expression		AS-C expression			repeat	rp4	rp18	arf1	arf4	reference	Torso	AS-C	Torso expression		AS-C expression			repeat	rp4	rp18	arf1	arf4	reference	Torso	AS-C	Torso expression		AS-C expression			repeat	rp4	rp18	arf1	arf4	reference	Torso	AS-C	Torso expression		AS-C expression
	20.5815	17.2267	22.8736	20.6048	20.2183	25.7496	26.244	0.369174		1.03023				19.6807	16.9355	21.3057	19.0953	19.1896	25.1701	25.3146	0.270387		0.961653				20.8659	17.4403	21.514	19.0753	19.6583	26.2325	26.1109	0.179173		0.766319				19.9514	17.4509	22.0169	20.3978	19.8853	26.2839	25.232	0.202368		1.6494
	20.332	17.1671	21.527	20.0504	19.7013	25.0125	25.8407	0.43002		0.952153				19.6869	17.1727	20.952	19.9182	19.3809	25.221	25.287	0.29802		1.1192				20.1281	18.9078	21.9628	19.4315	20.0752	27.13	26.2422	0.128408		0.934068				21.6648	17.5219	21.1531	19.6794	19.9379	26.4759	25.2076	0.183732		1.73991
	21.932	17.3214	22.873	19.689	20.3377	25.7306	26.5077	0.406334		0.932145				20.1794	17.3355	22.3875	19.1569	19.6809	25.3106	26.0595	0.344812		0.806625				21.9294	18.4902	22.1379	20.2008	20.6357	27.0466	26.8602	0.200641		0.897558				20.7656	17.1344	20.7665	19.9817	19.6021	25.6755	25.1499	0.253528		1.43476
								0.401843	0.0177079	0.971508	0.0299214										0.304407	0.0217205	0.962493	0.0902345										0.169408	0.0214159	0.865982	0.0509338										0.21321	0.0208647	1.60802
D6													D6													D6													D6
repeat	rp4	rp18	arf1	arf4	reference	Torso	AS-C	Torso expression		AS-C expression			repeat	rp18	arf4	rp4	arf1	reference	Torso	AS-C	Torso expression		AS-C expression			repeat	rp18	arf4	rp4	arf1	reference	Torso	AS-C	Torso expression		AS-C expression			repeat	rp18	arf4	rp4	arf1	reference	Torso	AS-C	Torso expression		AS-C expression
	19.6604	17.8765	21.9275	19.942	19.7997	26.1797	25.9185	0.204988		0.965802				19.9935	17.6296	21.9575	20.3332	19.9173	26.5148	25.9963	0.176301		0.992815				21.0047	18.721	21.7979	20.6625	20.5145	27.5078	26.8223	0.134002		0.847221				21.5583	17.835	22.4446	20.5372	20.518	28.0233	26.5743	0.0939696		1.00858
	21.7389	17.4682	22.9842	19.2692	20.2509	26.2959	26.5397	0.258574		0.858468				20.7726	17.9698	22.4821	19.754	20.1782	26.1686	26.6032	0.268536		0.781098				20.319	17.9511	21.7137	20.5264	20.0798	27.3448	26.3912	0.111002		0.845131				20.1294	17.1603	21.3061	20.2865	19.657	27.8804	26.0498	0.0571226		0.798738
	20.9801	18.6798	20.8262	19.6658	20.0159	26.4254	26.598	0.200843		0.700535				20.4861	17.5823	20.7205	20.9942	19.8957	26.7853	25.8624	0.143986		1.07318				20.8073	17.9855	21.9009	19.372	19.9615	27.0073	26.3227	0.129216		0.816453				20.5913	17.8798	22.1098	19.5773	19.98	27.314	26.035	0.105818		1.0095
								0.221468	0.0185913	0.841602	0.0770387										0.196274	0.0373157	0.949031	0.0871123										0.12474	0.00700641	0.836269	0.00992616										0.0856367	0.0146616	0.93894
						control
					reference	Torso	AS-C
					20.0766	24.1703	26.1452
[truncated: 65 more columns]

## Sheet:  S8 Fig
S8A-D Fig																				S8D-F Fig
CK																				CK
repeat	rp4	rp18	arf1	arf4	reference	LdRh5	LdGr28b	LdTrpA1	LdTrp	Rh5 expression		Gr28b expression		TrpA1 expression		Trp expression				repeat	rp4	rp18	arf1	arf4	reference	LdRh5	LdGr28b	LdTrpA1	LdTrp	Rh5 expression		Gr28b expression		TrpA1 expression		Trp expression
1	21.0223	17.7143	21.6168	19.8584	19.9956	28.546	28.3911	27.1493	28.0934	0.903993		0.94431		1.02644		1.00494				1	21.6919	17.4439	21.7463	20.7276	20.3221	28.8067	28.9978	27.8725	28.3267	1.0958		0.898953		1.10173		1.27699
2	20.7589	18.6111	22.773	19.2349	20.2825	28.675	28.6296	27.2028	28.1894	1.00854		0.976516		1.20667		1.1471				2	20.0379	17.1493	21.8752	19.7767	19.6359	28.2862	27.8945	27.0586	28.2019	0.976903		1.20032		1.20369		0.865341
3	20.8303	17.4706	21.2009	20.6304	19.9741	28.2457	28.1703	27.4737	28.2829	1.09666		1.08415		0.807584		0.868168				3	20.1572	17.5524	21.4303	19.6774	19.6535	28.3635	28.2886	27.7503	28.1476	0.937317		0.924624		0.754391		0.909574
										1.00306	0.0556858	1.00166	0.0422811	1.01356	0.115386	1.00674														1.00334	0.0476224	1.00796	0.0964617	1.01994	0.135996	1.0173	0.130469
dsegfp																				dsegfp
repeat	rp4	rp18	arf1	arf4	reference	LdRh5	LdGr28b	LdTrpA1	LdTrp	Rh5 expression		Gr28b expression		TrpA1 expression		Trp expression				repeat	rp4	rp18	arf1	arf4	reference	LdRh5	LdGr28b	LdTrpA1	LdTrp	Rh5 expression		Gr28b expression		TrpA1 expression		Trp expression
1	20.3098	18.1091	21.5504	19.9174	19.933	28.3739	28.3098	27.4892	28.3185	0.975258		0.956612		0.776535		0.82324				1	19.9838	17.2691	20.8584	19.9294	19.4617	28.0525	28.0729	27.1149	28.0094	1.01802		0.940045		1.02594		0.876379
2	20.876	18.8848	22.7754	21.1157	20.8669	29.3761	29.2582	27.87	28.7923	0.93016		0.947042		1.13936		1.13248				2	20.993	18.3776	20.7644	19.6299	19.9136	28.5046	28.4197	27.8074	28.3162	1.0179		1.0111		0.868363		0.96912
3	21.0808	18.8419	22.3521	20.4643	20.6458	28.9879	28.9004	27.9383	28.4585	1.04439		1.04117		0.932274		1.2245				3	20.8547	18.7075	20.7031	19.5744	19.9405	28.4135	28.6079	27.323	28.0422	1.10463		0.904126		1.23768		1.19385
										0.983269	0.0332175	0.981609	0.0299097	0.949388	0.105086	1.06007														1.04685	0.0288904	0.951756	0.0314303	1.044	0.106995	1.01312	0.0942489
dsPTTH																				dsTorso
repeat	rp4	rp18	arf1	arf4	reference	LdRh5	LdGr28b	LdTrpA1	LdTrp	Rh5 expression		Gr28b expression		TrpA1 expression		Trp expression				repeat	rp4	rp18	arf1	arf4	reference	LdRh5	LdGr28b	LdTrpA1	LdTrp	Rh5 expression		Gr28b expression		TrpA1 expression		Trp expression
1	20.9713	17.8616	21.2793	19.2566	19.7934	28.1172	28.3077	28.9095	27.8748	1.05773		0.869658		0.263384		1.01642				1	19.6795	17.884	21.4575	20.5596	19.8503	28.3643	28.0662	29.1266	28.1848	0.927106		1.06951		0.235708		1.01598
2	19.6353	18.9021	21.8804	20.8897	20.2948	28.4139	28.6017	29.8715	28.4821	1.21893		1.00407		0.191389		0.944446				2	21.003	17.7584	21.6103	20.4993	20.1614	28.8544	28.1061	29.9309	28.2071	0.818914		1.29068		0.167456		1.24113
3	20.0123	18.9519	22.4197	19.9067	20.2836	28.4892	28.326	28.9391	27.8823	1.14802		1.20614		0.362439		1.42028				3	19.963	18.3213	21.9439	20.8578	20.2274	28.8036	28.3683	29.3004	28.0786	0.887985		1.12659		0.271378		1.42028
										1.14156	0.0466456	1.02662	0.0977851	0.272404	0.0495835	1.12705														0.878002	0.0316286	1.16226	0.0662907	0.224847	0.0304872	1.2258	0.116962
20E																				20E
repeat	rp4	rp18	arf1	arf4	reference	LdRh5	LdGr28b	LdTrpA1	LdTrp	Rh5 expression		Gr28b expression		TrpA1 expression		Trp expression				repeat	rp4	rp18	arf1	arf4	reference	LdRh5	LdGr28b	LdTrpA1	LdTrp	Rh5 expression		Gr28b expression		TrpA1 expression		Trp expression
1	20.1958	17.9404	22.0334	20.8609	20.2012	28.4894	28.6525	27.3764	28.3516	1.08414		0.908461		1.01123		0.968938				1	21.401	18.0369	21.9864	20.2414	20.3586	28.5516	28.349	27.4194	28.319	1.15809		1.25041		1.09468		1.31669
2	20.3688	18.2131	22.7247	19.9281	20.2455	28.2893	28.353	27.5602	28.6616	1.28427		1.15293		0.918033		0.80596				2	21.1146	18.8932	20.3862	20.4429	20.1926	28.6066	28.3138	27.2256	28.2921	0.9936		1.14202		1.11597		1.19566
3	19.8401	18.1359	21.0218	20.3173	19.7995	28.1559	28.438	27.1181	27.7688	1.0341		0.797928		0.915573		1.09856				3	21.2493	16.8545	20.9356	20.5247	19.8064	28.1073	27.7237	27.109	28.4092	1.07465		1.31541		0.925773		0.843543
										1.13417	0.0764277	0.953105	0.104882	0.948279	0.0314844	0.957818														1.07545	0.0474856	1.23595	0.0505735	1.04548	0.0601665	1.11863	0.141912
20E+dsPTTH																				20E+dsTorso
repeat	rp4	rp18	arf1	arf4	reference	LdRh5	LdGr28b	LdTrpA1	LdTrp	Rh5 expression		Gr28b expression		TrpA1 expression		Trp expression				repeat	rp4	rp18	arf1	arf4	reference	LdRh5	LdGr28b	LdTrpA1	LdTrp	Rh5 expression		Gr28b expression		TrpA1 expression		Trp expression
1	20.4958	17.2909	22.2305	20.1387	19.9579	28.4488	28.4692	30.1444	28.2894	0.942067		0.871487		0.125423		0.854665				1	19.6421	18.6791	22.6059	20.1701	20.2241	28.6946	28.7881	29.4431	28.124	0.95543		0.840181		0.245244		1.37306
2	20.0609	17.9404	22.1807	20.2161	20.043	28.5903	28.3108	29.9818	28.3627	0.905953		1.03172		0.148916		0.861687				2	21.1487	18.9878	22.9718	19.4642	20.5848	29.0117	28.9951	29.3859	28.8649	0.984796		0.934682		0.327658		1.05502
3	21.7417	17.3847	21.2254	19.6598	19.9285	28.5011	28.2602	30.5159	28.0025	0.890154		0.986969		0.0949883		1.02162				3	21.122	18.5803	22.2045	20.3865	20.5302	28.9974	28.9122	29.6881	28.9346	0.957632		0.953161		0.255857		0.967888
										0.912724	0.0153638	0.963393	0.0477347	0.123109	0.0156106	0.912657														0.965953	0.00944323	0.909341	0.0349893	0.276253	0.0258846	1.13199	0.123131
					control																				control
					reference	LdRh5	LdGr28b	LdTrpA1	LdTrp																reference	LdRh5	LdGr28b	LdTrpA1	LdTrp
					20.0836	28.4883	28.3964	27.2749	28.1885																19.868	28.4845	28.39	27.5581	28.2253

## Sheet:  S9 Fig
S9A Fig
dsegfp+20E													dsTorso+20E													dsTrpA1+20E													dsTorso+dsTrpA1+20E
D4													D4													D4													D4
repeat	rp4	rp18	arf1	arf4	reference	LdTorso	LdTrpA1	Torso expression		TrpA1 expression			repeat	rp4	rp18	arf1	arf4	reference	LdTorso	LdTrpA1	Torso expression		TrpA1 expression			repeat	rp4	rp18	arf1	arf4	reference	LdTorso	LdTrpA1	Torso expression		TrpA1 expression			repeat	rp4	rp18	arf1	arf4	reference	LdTorso	LdTrpA1	Torso expression		TrpA1 expression
	21.1559	18.6894	21.1792	20.1214	20.2604	24.4028	27.5892	1.05013		0.989044				21.5794	18.9668	20.8903	20.5417	20.4717	26.737	30.1196	0.241086		0.198191				20.8514	18.7979	22.6609	19.9628	20.5204	24.9719	30.4686	0.847587		0.160949				19.8512	17.9599	22.3425	20.8052	20.1766	26.858	29.8949	0.180687		0.188757
	21.3866	18.3216	20.8864	21.0497	20.3729	24.6711	27.6792	0.942636		1.0046				20.6203	18.1144	21.0544	20.4611	20.0285	26.9742	29.3246	0.150434		0.252918				19.9074	18.0822	22.7545	20.7344	20.3005	24.6502	29.8647	0.909539		0.210027				20.4496	17.4727	21.0254	20.8331	19.89	26.2626	29.6476	0.223815		0.183687
	21.1434	17.2383	21.5446	21.0929	20.1737	24.3726	27.4772	1.00979		1.00654				21.1969	18.9738	21.6855	20.8247	20.644	26.7576	30.2147	0.267819		0.209086				21.3571	17.7348	21.4879	19.9238	20.0671	24.1391	29.2179	1.10259		0.279716				19.9485	18.2378	21.7293	20.317	20.0192	26.1862	29.4261	0.25809		0.234229
								1.00085	0.0313503	1.00006	0.00553547										0.21978	0.0355213	0.220065	0.0167249										0.953237	0.0767861	0.216897	0.0344567										0.220864	0.0223931	0.202224
D4.5													D4.5													D4.5													D4.5
repeat	rp4	rp18	arf1	arf4	reference	LdTorso	LdTrpA1	Torso expression		TrpA1 expression			repeat	rp4	rp18	arf1	arf4	reference	LdTorso	LdTrpA1	Torso expression		TrpA1 expression			repeat	rp4	rp18	arf1	arf4	reference	LdTorso	LdTrpA1	Torso expression		TrpA1 expression			repeat	rp4	rp18	arf1	arf4	reference	LdTorso	LdTrpA1	Torso expression		TrpA1 expression
	19.9344	18.7357	21.5808	19.118	19.8128	24.3692	27.5185	0.788144		0.761636				21.4073	17.9975	22.7278	20.1339	20.4911	26.1366	29.7742	0.370466		0.25521				20.1511	17.3799	21.5516	19.7456	19.6483	24.3943	29.0959	0.691063		0.227704				19.9511	17.5485	22.2152	19.3584	19.6984	26.2107	29.8017	0.203157		0.144547
	20.1703	18.8503	22.5377	19.707	20.2717	24.8864	27.9895	0.756932		0.755277				20.5053	17.5839	21.8603	20.017	19.9301	26.4609	29.6688	0.200562		0.186101				21.7957	17.7431	20.9129	20.5708	20.1961	24.6505	29.9398	0.845856		0.185453				19.9277	17.9984	21.4549	20.3928	19.9032	26.2988	29.5418	0.220273		0.199479
	20.218	17.0511	22.8786	19.702	19.8544	24.3651	27.4356	0.813533		0.830306				20.7199	18.2242	21.2197	20.139	20.0426	26.6279	30.1044	0.193124		0.148758				20.4934	17.3769	22.5909	21.1494	20.3097	24.9219	30.1709	0.758268		0.170959				20.3895	18.2794	20.8976	19.963	19.8574	26.5188	29.4435	0.183207		0.206869
								0.786203	0.0163681	0.782406	0.02402										0.254717	0.0579143	0.19669	0.0311827										0.765062	0.044814	0.194705	0.0170216										0.202212	0.0107105	0.183632
D5													D5													D5													D5
repeat	rp4	rp18	arf1	arf4	reference	LdTorso	LdTrpA1	Torso expression		TrpA1 expression			repeat	rp4	rp18	arf1	arf4	reference	LdTorso	LdTrpA1	Torso expression		TrpA1 expression			repeat	rp4	rp18	arf1	arf4	reference	LdTorso	LdTrpA1	Torso expression		TrpA1 expression			repeat	rp4	rp18	arf1	arf4	reference	LdTorso	LdTrpA1	Torso expression		TrpA1 expression
	20.6724	17.5635	22.9491	20.2291	20.2622	25.2909	27.9669	0.568097		0.762153				19.5205	17.459	21.0287	19.3572	19.2993	26.2859	29.5978	0.146231		0.126251				19.9971	17.3323	20.9856	20.1139	19.5574	24.1009	29.6242	0.795203		0.148243				20.3275	17.358	21.5557	20.6952	19.9184	26.7058	29.5003	0.167881		0.207466
	19.6326	17.4392	22.8408	21.0012	20.131	25.1501	28.5242	0.571893		0.472917				20.653	17.9218	22.4512	21.178	20.482	27.136	30.0568	0.184147		0.208494				19.8591	17.7979	20.8082	19.6716	19.503	24.8721	28.9874	0.448693		0.221971				20.1534	18.5577	20.8922	19.7898	19.8301	26.2195	29.5731	0.221214		0.185547
	19.6987	18.8302	22.6336	20.7647	20.4335	25.8141	28.9947	0.445144		0.42094				20.2209	18.6683	21.6599	21.0231	20.3617	27.5727	29.5639	0.12517		0.269939				20.7543	17.243	21.2563	20.773	19.9378	24.8372	29.5289	0.621369		0.20615				20.3567	17.3714	21.5546	19.9653	19.751	26.3722	29.8999	0.188385		0.140048
								0.528378	0.0416314	0.552003	0.106141										0.15185	0.0172555	0.201561	0.0416237										0.621755	0.100029	0.192121	0.0224094										0.192493	0.0155326	0.177687
D5.5													D5.5													D5.5													D5.5
repeat	rp4	rp18	arf1	arf4	reference	LdTorso	LdTrpA1	Torso expression		TrpA1 expression			repeat	rp4	rp18	arf1	arf4	reference	LdTorso	LdTrpA1	Torso expression		TrpA1 expression			repeat	rp4	rp18	arf1	arf4	reference	LdTorso	LdTrpA1	Torso expression		TrpA1 expression			repeat	rp4	rp18	arf1	arf4	reference	LdTorso	LdTrpA1	Torso expression		TrpA1 expression
	20.3872	17.9341	22.5908	20.2144	20.2142	25.9651	29.8565	0.34438		0.198969				21.9154	17.9257	20.3479	20.5418	20.1301	27.1038	29.7109	0.147546		0.207628				20.8249	17.9007	21.3069	20.5963	20.1113	26.3557	30.1702	0.24461		0.149063				20.9708	17.7279	21.9596	19.1652	19.8885	26.5009	29.531	0.189538		0.198939
	20.6632	18.2665	21.3687	19.7956	19.9894	26.5413	29.6637	0.197653		0.1946				20.9409	17.5583	20.7201	20.3951	19.854	27.2877	30.2352	0.107267		0.119222				19.984	18.2649	22.4296	19.1645	19.9024	25.143	29.6725	0.490491		0.182092				20.8811	18.3999	21.9792	19.6247	20.1765	26.8631	30.0449	0.180034		0.170103
	19.9809	17.9856	21.5238	19.5025	19.7078	26.2536	28.9763	0.198484		0.257803				21.1565	18.7116	21.0161	19.0178	19.9442	27.0114	29.5102	0.138287		0.209771				21.1401	18.1754	21.2904	19.2561	19.9221	25.7327	29.4311	0.330418		0.218228				19.7011	17.7819	22.4226	19.5599	19.7984	26.6655	29.9427	0.158862		0.140495
								0.246839	0.0487711	0.217124	0.0203784										0.131033	0.0121801	0.178874	0.0298324										0.355173	0.0720509	0.183128	0.0199728										0.176144	0.00906638	0.169846
D6													D6													D6													D6
repeat	rp4	rp18	arf1	arf4	reference	LdTorso	LdTrpA1	Torso expression		TrpA1 expression			repeat	rp4	rp18	arf1	arf4	reference	LdTorso	LdTrpA1	Torso expression		TrpA1 expression			repeat	rp4	rp18	arf1	arf4	reference	LdTorso	LdTrpA1	Torso expression		TrpA1 expression			repeat	rp4	rp18	arf1	arf4	reference	LdTorso	LdTrpA1	Torso expression		TrpA1 expression
	19.8128	17.5713	22.6074	19.1941	19.7148	26.8598	30.1402	0.131025		0.11562				21.7339	18.5939	22.2785	19.1692	20.3821	27.4892	30.0722	0.134517		0.192483				21.2318	17.0072	22.4383	19.8307	20.0211	26.5697	29.9834	0.198098		0.159379				19.7408	18.8447	22.0642	19.1803	19.9193	26.4212	29.9868	0.204624		0.148177
	20.6849	18.2524	21.4037	20.1198	20.0804	27.6316	30.6051	0.0988712		0.107928				21.9395	18.4597	21.7208	20.364	20.573	27.8177	31.2481	0.122278		0.0972455				21.756	17.6933	22.4184	21.0356	20.6413	26.6438	30.3473	0.289257		0.190369				19.897	18.0489	21.2203	20.5921	19.9032	26.9442	30.6895	0.14082		0.0900309
	19.8316	18.6142	22.1104	19.8448	20.0614	27.4811	30.7417	0.10831		0.0968962				19.6173	17.6546	22.7059	21.1984	20.2062	27.4469	30.4676	0.122618		0.129541				21.1265	17.5737	22.9546	20.6017	20.4699	26.3707	30.7956	0.310388		0.123895				19.808	18.9816	20.9833	20.5677	20.0705	26.8123	30.7628	0.173275		0.0960933
								0.112736	0.00954223	0.106815	0.00543366										0.126471	0.00402439	0.139757	0.0279633										0.265914	0.0344524	0.157881	0.019204										0.172906	0.0184197	0.111434
						control
					reference	LdTorso	LdTrpA1
					20.2689	24.4818	27.5817
[truncated: 1 more columns]

## Sheet: S10 Fig
S10A Fig
CK										dsegfp										dsTrp
D4										D4										D4
repeat	rp4	rp18	arf1	arf4	reference	LdTrp	Trp expression			repeat	rp4	rp18	arf1	arf4	reference	LdTrp	Trp expression			repeat	rp4	rp18	arf1	arf4	reference	LdTrp	Trp expression
	21.6333	18.2902	21.6122	19.394	20.1803	28.5727	1.17702				21.8388	16.8018	21.2143	19.5937	19.7621	28.502	0.925072				21.002	17.1209	22.9615	19.2887	19.9766	30.7701	0.222846
	19.585	17.3595	21.4874	19.831	19.5096	28.3395	0.869116				21.9727	17.3461	22.3909	20.6804	20.4965	28.7504	1.29561				20.5303	17.7412	21.4801	20.4517	20.0003	30.6989	0.237985
	20.3873	17.0385	22.8523	19.3338	19.7929	28.448	0.981101				20.1349	17.739	21.818	19.313	19.6964	28.4879	0.89256				20.9404	18.4296	21.8434	19.2901	20.0812	30.1471	0.368985
							1.00908	0.0899772									1.03775	0.129273									0.276605	0.0463961
D4.5										D4.5										D4.5
repeat	rp4	rp18	arf1	arf4	reference	LdTrp	Trp expression			repeat	rp4	rp18	arf1	arf4	reference	LdTrp	Trp expression			repeat	rp4	rp18	arf1	arf4	reference	LdTrp	Trp expression
	20.4472	17.8713	21.0953	19.5454	19.7018	29.02	0.619566				21.4315	17.8577	21.4494	20.3439	20.2154	29.2352	0.761938				21.1964	18.8719	21.577	20.1671	20.4258	30.4336	0.384144
	20.6232	18.2687	21.4997	20.7585	20.2499	29.1836	0.808811				21.5825	18.771	21.3542	19.3636	20.2309	29.2804	0.746411				20.2823	17.7741	21.2891	20.0546	19.807	30.163	0.301783
	20.5585	17.0887	21.0143	19.7958	19.5523	28.5584	0.769202				21.3647	16.9246	22.8838	20.9786	20.4117	29.6457	0.656836				19.9141	18.2088	20.7203	19.0996	19.4633	30.7472	0.158618
							0.732526	0.0576259									0.721728	0.0327543									0.281515	0.0658879
D5										D5										D5
repeat	rp4	rp18	arf1	arf4	reference	LdTrp	Trp expression			repeat	rp4	rp18	arf1	arf4	reference	LdTrp	Trp expression			repeat	rp4	rp18	arf1	arf4	reference	LdTrp	Trp expression
	20.7269	18.1681	22.1695	19.4103	20.0636	29.1325	0.736434				21.5036	18.225	21.5502	19.8652	20.2386	29.5329	0.629938				20.9918	16.817	22.2483	19.0922	19.6783	30.1852	0.271811
	21.0955	17.6413	21.1704	20.5297	20.0543	29.5638	0.542649				19.7442	17.2227	21.3485	19.5647	19.4131	29.1265	0.471127				20.7041	18.4373	22.8516	21.1726	20.7306	30.9246	0.337634
	21.539	17.536	22.8545	19.8152	20.3368	29.6679	0.614046				20.8418	17.0288	22.915	20.1131	20.1108	29.3435	0.657415				20.6604	18.5445	21.9147	20.9987	20.4913	31.1681	0.24162
							0.631043	0.0565828									0.58616	0.0580609									0.283688	0.0283459
D5.5										D5.5										D5.5
repeat	rp4	rp18	arf1	arf4	reference	LdTrp	Trp expression			repeat	rp4	rp18	arf1	arf4	reference	LdTrp	Trp expression			repeat	rp4	rp18	arf1	arf4	reference	LdTrp	Trp expression
	21.9005	18.6735	20.8084	19.9539	20.2996	30.2062	0.41206				20.9736	18.9165	22.0528	19.6437	20.3611	30.6917	0.30713				20.6709	16.887	21.9945	20.4728	19.9114	30.07	0.346019
	20.1285	16.9757	22.0725	21.061	19.9638	30.505	0.265417				19.597	17.24	20.9015	19.8168	19.3412	30.2328	0.208196				19.8633	17.1417	20.9722	20.4387	19.5457	30.3352	0.223453
	21.7659	18.2353	21.0403	20.4325	20.3243	30.2969	0.393647				21.2954	18.7653	22.0642	20.0645	20.5088	30.2716	0.45525				21.3032	18.823	21.4799	21.1489	20.6592	30.9669	0.312053
							0.357041	0.0461195								9	0.323525	0.0717879									0.293842	0.0365348
D6										D6										D6
repeat	rp4	rp18	arf1	arf4	reference	LdTrp	Trp expression			repeat	rp4	rp18	arf1	arf4	reference	LdTrp	Trp expression			repeat	rp4	rp18	arf1	arf4	reference	LdTrp	Trp expression
	20.0716	18.7792	21.3134	20.7481	20.2056	30.0566	0.428274				21.5163	17.3017	21.1261	19.9999	19.9148	30.1862	0.320005				20.3666	18.6153	22.8833	20.0332	20.4181	30.8014	0.296114
	20.9054	16.8214	22.2943	19.1221	19.6772	30.3569	0.241122				20.6315	18.1037	22.7567	19.6438	20.2143	30.2647	0.372974				21.4358	17.983	22.9309	19.0517	20.2577	31.583	0.15413
	20.1267	16.9093	21.6969	19.1368	19.3884	30.4181	0.189181				21.3603	17.0763	21.2152	20.651	19.9939	30.411	0.289264				19.7322	17.2974	22.1035	20.3171	19.7865	30.2404	0.281988
							0.286192	0.0726059									0.327414	0.0244472									0.244077	0.045158
					control
				reference	LdTrp	LdTrp
				19.5183	19.8257	28.4532
